# Supplementary material for: Divergence and introgression among the virilis group of Drosophila
Source: Evol Lett. 2022 Nov 28;6(6):537–51. doi: 10.1002/evl3.301 (PMC9783487; doi:10.1002/evl3.301)
Supplement: Supplementary file 2 — Supplement Material [file EVL3-6-537-s006.xlsx]

## Sheet: Suppl.Table2
	Mean estimate (mutation rate scaling)	Lower-bound (mutation rate scaling)	Upper-bound (mutation rate scaling)	Mean estimate (Calibration point)	Lower-bound (Calibration point)	Upper-bound (Calibration point)
t_12 (Crown age of virilis group)	9.72462e+06	8.26539e+06	1.11892e+07	8.95973e+06	7.97173e+06	9.97708e+06
t_13	4.13973e+06	3.49347e+06	4.79132e+06	3.81412e+06	3.3555e+06	4.279e+06
t_14	3.30423e+06	2.74269e+06	3.8752e+06	3.04438e+06	2.61459e+06	3.4733e+06
t_15	2.17105e+06	1.7331e+06	2.64033e+06	2.00026e+06	1.64318e+06	2.38094e+06
t_16	9.27003e+06	7.87461e+06	1.07213e+07	8.54084e+06	7.57196e+06	9.54368e+06
t_17	5.18249e+06	4.27267e+06	6.13393e+06	4.77427e+06	4.08483e+06	5.494e+06
t_18	3.15216e+06	2.64131e+06	3.69473e+06	2.89957e+06	2.71931e+06	3.09845e+06
t_19	1.26135e+06	937930	1.58501e+06	1.16162e+06	898219	1.42878e+06
t_20	8.20052e+06	6.94656e+06	9.50436e+06	7.55548e+06	6.67779e+06	8.48421e+06
t_21	7.17389e+06	5.94382e+06	8.39187e+06	6.60953e+06	5.71511e+06	7.53685e+06
u	2.79942e-09	2.60755e-09	2.99801e-09	-	-	-
g	0.75008	0.653695	0.848771	-	-	-
rate	3.74876e-09	3.21505e-09	4.31931e-09	0.00405848	0.0036257	0.00450657
