# Supplementary material for: Divergence and introgression among the virilis group of Drosophila
Source: Evol Lett. 2022 Nov 28;6(6):537–51. doi: 10.1002/evl3.301 (PMC9783487; doi:10.1002/evl3.301)
Supplement: Supplementary file 4 — Supplement Material [file EVL3-6-537-s002.xlsx]

## Sheet: M0_Virilisgroup
Genename	omega	dS	dN
OG0000001	0.04382	15.5414	0.5426
OG0000002	0.74652	0.6587	0.4984
OG0000003	0.16479	1.2557	0.2077
OG0000007	0.01989	4.6982	0.0948
OG0000008	0.19781	91.2257	1.9336
OG0000010	0.02902	7.3966	0.2187
OG0000011	0.17099	11.3966	1.0472
OG0000014	0.50384	3.0679	1.413
OG0000015	0.05946	0.3569	0.0211
OG0000016	0.0001	6.5164	0.0007
OG0000019	0.15151	1.8106	0.2763
OG0000021	0.03111	0.6329	0.0201
OG0000022	0.02145	0.4359	0.0103
OG0000023	0.01364	7.9767	0.2347
OG0000025	0.39051	2.3415	0.8495
OG0000026	0.17905	0.6275	0.1137
OG0000029	0.05773	0.4642	0.0458
OG0000030	0.45528	2.0373	0.9483
OG0000032	0.12539	252.711	1.8752
OG0000033	0.06458	1.9411	0.1344
OG0000036	0.29005	3.3081	0.9378
OG0000037	0.50468	0.9953	0.5157
OG0000038	0.26763	1.9745	0.5236
OG0000040	0.30429	0.89	0.2918
OG0000042	0.15017	1.6254	0.2449
OG0000043	0.17083	2.6091	0.4489
OG0000044	0.14227	10.2592	1.1264
OG0000046	0.188	2.3016	1.1422
OG0000047	0.19232	1.8759	0.3697
OG0000049	1.71538	0.9652	1.4437
OG0000057	0.1776	0.5463	0.1218
OG0000059	0.05514	3.849	0.2077
OG0000065	0.29162	0.4216	0.1237
OG0000066	0.06175	4.897	0.2977
OG0000069	0.41447	1.2845	0.5535
OG0000070	0.19148	0.36	0.0996
OG0000072	0.0973	0.5835	0.0564
OG0000076	0.21274	2.4019	0.5088
OG0000077	0.05087	3.9505	0.2124
OG0000080	0.13905	0.4813	0.0638
OG0000082	0.16941	0.1367	0.0232
OG0000086	0.0075	3.8604	0.0281
OG0000087	0.02078	0.4413	0.0101
OG0000088	0.23991	0.2917	0.083
OG0000090	0.12918	1.8564	0.2437
OG0000093	0.62415	2.2794	2.03
OG0000094	0.46263	0.3311	0.15
OG0000097	0.38039	4.079	1.4175
OG0000098	0.36014	0.2089	0.0849
OG0000099	0.02825	0.412	0.0158
OG0000100	0.23799	1.7422	0.4224
OG0000102	0.09574	0.3946	0.0375
OG0000106	0.54251	0.3398	0.1872
OG0000107	0.11105	0.51	0.0629
OG0000121	0.20261	59.6653	0.6835
OG0000123	0.25162	0.5562	0.1278
OG0000124	0.0465	0.4016	0.0187
OG0000127	1.17683	0.8291	0.8515
OG0000134	0.47931	1.4191	0.6668
OG0000136	0.16586	1.1969	0.1949
OG0000137	0.56264	2.2155	1.3651
OG0000139	0.23267	0.3242	0.0844
OG0000140	0.2012	1.2491	0.2519
OG0000142	0.28865	2.1526	0.6311
OG0000144	0.61722	0.7362	0.4606
OG0000145	0.12071	0.656	0.0816
OG0000147	0.04564	0.3362	0.0154
OG0000148	0.33829	0.5796	0.2745
OG0000149	1.27745	0.1242	0.161
OG0000152	0.18772	3.9343	0.7075
OG0000154	0.11591	1.0568	0.1956
OG0000155	0.03855	0.4936	0.0189
OG0000157	0.22853	1.6894	0.3771
OG0000160	0.34092	2.1335	0.6553
OG0000162	0.18074	0.4276	0.0756
OG0000164	0.30908	0.6311	0.1972
OG0000167	0.41856	0.3704	0.1562
OG0000169	0.05218	0.4245	0.0264
OG0000171	0.05627	0.443	0.0279
OG0000174	0.25344	0.614	0.1459
OG0000175	0.01803	2.5473	0.046
OG0000179	0.11441	2.7248	0.6609
OG0000180	0.07171	4.1123	0.3068
OG0000181	0.19544	0.355	0.0684
OG0000184	0.14464	0.545	0.082
OG0000185	0.14343	1.1947	0.1757
OG0000186	0.03354	0.3019	0.0102
OG0000187	0.01644	136.112	0.4992
OG0000191	0.02571	0.5192	0.0122
OG0000192	0.73514	0.9428	0.7092
OG0000193	1.03062	0.2357	0.2354
OG0000194	0.13871	2.5311	0.3748
OG0000195	0.17279	4.237	0.6422
OG0000196	0.21004	4.8403	0.8532
OG0000197	0.12455	3.0158	0.5224
OG0000198	0.17585	0.4553	0.0795
OG0000199	0.12809	1.8823	0.5319
OG0000213	0.12309	0.4581	0.064
OG0000214	0.0699	0.7384	0.0408
OG0000217	0.37244	2.594	1.0479
OG0000218	0.22333	1.3709	0.3524
OG0000219	0.44834	3.8252	1.0696
OG0000220	0.16762	0.7068	0.1188
OG0000222	0.27136	1.6936	0.4645
OG0000223	0.22339	1.8764	0.6164
OG0000226	0.7178	0.6064	0.4453
OG0000231	0.59518	1.0527	0.7403
OG0000234	0.1817	0.9499	0.1683
OG0000235	0.11228	0.3107	0.0341
OG0000239	0.18047	0.777	0.1402
OG0000240	0.91063	2.5602	2.4457
OG0000242	0.58053	0.5436	0.2808
OG0000243	0.04358	0.7509	0.0425
OG0000245	0.36581	1.408	0.5428
OG0000247	0.22837	0.6006	0.1374
OG0000248	0.10753	0.4436	0.0479
OG0000249	0.12988	61.0996	0.5155
OG0000250	0.20099	68.6425	0.3632
OG0000254	0.13256	0.9456	0.1254
OG0000255	0.08488	3.4826	0.3033
OG0000262	0.50967	2.162	1.0012
OG0000264	0.76646	0.6919	0.5731
OG0000265	0.0499	0.3956	0.0187
OG0000267	0.0869	0.3861	0.034
OG0000268	0.12812	0.3907	0.051
OG0000273	0.17082	0.6565	0.1254
OG0000274	0.07754	0.2615	0.0202
OG0000276	0.13042	0.5386	0.0705
OG0000277	0.04037	0.561	0.0254
OG0000278	0.1819	1.0321	0.1871
OG0000279	1.13832	0.4216	0.4399
OG0000281	0.36047	1.6968	0.5785
OG0000282	0.82766	0.3528	0.3176
OG0000283	0.53051	0.8228	0.4553
OG0000285	0.05088	0.6225	0.0288
OG0000286	0.01067	253.771	0.5887
OG0000290	0.19543	0.6171	0.1248
OG0000292	0.16476	1.5574	0.2584
OG0000293	0.24243	0.7987	0.1942
OG0000294	0.12282	0.9923	0.5481
OG0000295	0.14028	3.3236	0.4807
OG0000300	1.43928	1.211	1.7
OG0000301	0.01438	1.2104	0.0182
OG0000304	0.01155	2.9687	0.0341
OG0000306	0.03408	1.5989	1.0703
OG0000307	0.1273	1.0098	0.1297
OG0000308	0.4245	1.5211	0.6474
OG0000309	0.21349	0.3377	0.0717
OG0000314	0.06307	0.4554	0.0335
OG0000324	0.09382	0.4327	0.0371
OG0000325	0.02016	0.6236	0.0127
OG0000327	0.22077	0.5465	0.1217
OG0000329	0.05656	0.3873	0.0223
OG0000333	0.04884	0.3057	0.0148
OG0000334	NA	0	0
OG0000337	0.11659	0.4593	0.0468
OG0000339	0.197	0.539	0.1425
OG0000341	0.11408	0.6308	0.0734
OG0000344	0.08615	0.468	0.0392
OG0000346	0.25152	0.1042	0.0256
OG0000347	0.12052	0.6529	0.0764
OG0000348	0.21715	0.504	0.111
OG0000349	0.27656	0.3614	0.0999
OG0000350	0.48945	1.0356	0.6264
OG0000351	0.23826	2.2135	0.5715
OG0000352	0.28601	3.3204	0.9515
OG0000353	0.45854	0.3069	0.1299
OG0000354	0.04272	209.977	0.8135
OG0000358	0.28248	0.6055	0.1701
OG0000359	0.01879	1.3332	0.0254
OG0000360	0.12303	0.3161	0.0407
OG0000361	0.09295	0.3826	0.0359
OG0000363	0.71761	0.4228	0.2936
OG0000364	0.13531	0.2105	0.0388
OG0000365	0.63847	0.8199	0.5333
OG0000367	0.12266	0.6058	0.0737
OG0000368	0.00517	0.9875	0.0051
OG0000369	0.08243	0.4031	0.0331
OG0000370	0.00238	3.7366	0.0092
OG0000371	0.04799	0.7505	0.0421
OG0000373	0.20868	0.9768	0.207
OG0000375	0.24318	0.7472	0.185
OG0000376	0.19611	0.8644	0.179
OG0000378	0.32271	1.8774	0.6278
OG0000379	0.0342	0.5786	0.0197
OG0000381	0.18362	1.0555	0.1966
OG0000382	0.13473	0.394	0.053
OG0000384	0.08121	0.6261	0.0508
OG0000387	0.22907	0.5193	0.1188
OG0000389	0.093	0.2507	0.0231
OG0000393	0.06159	0.3043	0.0186
OG0000396	0.64496	0.4327	0.2846
OG0000397	0.21214	1.1815	0.252
OG0000399	0.10222	0.3855	0.0376
OG0000403	0.29392	2.4626	2.4658
OG0000404	0.40613	0.5785	0.2339
OG0000405	0.19988	0.4885	0.0959
OG0000408	0.06635	0.3607	0.0244
OG0000410	0.04914	0.8376	0.0435
OG0000412	0.20041	0.4557	0.0911
OG0000416	0.02947	0.2506	0.0075
OG0000418	0.06049	12.5712	0.6862
OG0000419	0.16063	0.4972	0.084
OG0000420	0.13261	0.3409	0.0451
OG0000421	0.6015	2.1474	1.1992
OG0000422	0.18924	0.5765	0.1574
OG0000424	0.08931	0.3459	0.0333
OG0000430	0.11514	0.314	0.0362
OG0000432	0.05838	0.4616	0.0271
OG0000433	0.53239	0.7228	0.3916
OG0000435	0.00766	0.612	0.0049
OG0000438	0.13824	0.5328	0.0719
OG0000439	0.19107	0.4398	0.1016
OG0000440	0.25152	0.5435	0.1401
OG0000442	0.03765	0.3336	0.013
OG0000443	0.07045	0.3895	0.0273
OG0000444	0.13078	1.2822	0.1689
OG0000451	0.41151	0.5707	0.2358
OG0000452	0.13001	3.0056	0.3962
OG0000453	0.19406	1.4915	0.2962
OG0000454	0.0001	0.6649	0.0001
OG0000455	0.012	1.737	0.0208
OG0000456	0.02049	0.3702	0.0081
OG0000458	0.44693	0.4769	0.2166
OG0000460	0.10297	0.5152	0.0529
OG0000462	0.09243	0.4919	0.0532
OG0000463	0.40951	0.6208	0.2545
OG0000465	0.06056	0.5199	0.0348
OG0000469	0.11419	0.4109	0.0504
OG0000470	0.17287	0.2522	0.0416
OG0000471	0.09137	0.3604	0.0329
OG0000472	0.1219	4.2067	0.5237
OG0000473	0.5205	0.4735	0.3512
OG0000474	0.05672	0.4659	0.0264
OG0000475	0.15708	0.3358	0.0512
OG0000476	0.26124	0.2014	0.051
OG0000477	0.14502	1.1036	0.1621
OG0000480	0.05	0.7771	0.0392
OG0000489	0.11267	0.2789	0.0305
OG0000490	0.1063	0.3418	0.0391
OG0000491	0.34785	0.731	0.2575
OG0000494	1.07197	0.4065	0.4398
OG0000496	0.13008	0.462	0.0659
OG0000499	0.12186	0.2683	0.0348
OG0000500	0.30344	0.3627	0.1118
OG0000502	0.09381	0.4481	0.0469
OG0000503	0.24273	1.1185	0.3498
OG0000504	0.05483	0.4696	0.0296
OG0000505	0.28405	0.37	0.1153
OG0000507	0.10664	0.3708	0.0422
OG0000508	0.06065	0.5141	0.0322
OG0000510	1.12999	1.9022	2.261
OG0000512	0.20227	3.1427	0.6481
OG0000513	0.21924	0.9083	0.2118
OG0000514	0.73126	0.6897	0.4975
OG0000515	0.07919	0.353	0.0275
OG0000517	0.13135	0.7229	0.0902
OG0000518	0.02805	2.959	0.0826
OG0000519	0.19756	0.4567	0.0902
OG0000522	0.13259	0.2127	0.0299
OG0000523	0.19167	0.5964	0.1109
OG0000529	0.10978	0.4573	0.0582
OG0000532	0.2205	0.451	0.0979
OG0000533	0.21075	0.4871	0.1016
OG0000538	0.20833	0.5064	0.1055
OG0000540	0.02871	0.5423	0.0156
OG0000542	0.11352	0.3981	0.049
OG0000543	0.11014	0.6803	0.0821
OG0000544	0.00932	1.0081	0.0094
OG0000545	0.34587	0.6039	0.2228
OG0000546	0.43377	0.5395	0.2315
OG0000547	0.22417	0.9538	0.2127
OG0000548	0.08466	0.3547	0.0301
OG0000549	0.52236	0.5469	0.2924
OG0000551	0.18674	0.3819	0.073
OG0000552	0.61097	0.4954	0.3055
OG0000553	0.13244	0.365	0.0615
OG0000554	0.1506	0.5455	0.0734
OG0000555	0.16471	0.4201	0.0655
OG0000556	0.16398	0.2275	0.0378
OG0000557	0.10021	0.4183	0.0419
OG0000558	0.45512	0.6079	0.2863
OG0000561	0.04354	1.1161	0.049
OG0000562	0.18023	1.1885	0.2227
OG0000563	0.06028	0.4446	0.0253
OG0000564	1.08076	1.5898	1.7223
OG0000566	0.02894	0.5758	0.0189
OG0000567	0.06911	0.4232	0.0292
OG0000568	0.74671	0.7169	0.5395
OG0000569	0.24714	1.081	0.2749
OG0000571	0.08146	0.896	0.0733
OG0000572	0.17061	0.3475	0.0593
OG0000573	0.22844	0.7539	0.174
OG0000574	0.08962	0.2467	0.0214
OG0000575	0.37546	0.8469	0.3213
OG0000576	0.13864	0.632	0.0868
OG0000577	0.28176	0.433	0.1259
OG0000579	0.18854	1.2191	0.2344
OG0000580	0.10589	0.4895	0.0607
OG0000581	0.31558	0.4288	0.1271
OG0000582	0.11979	0.3728	0.0422
OG0000586	1.06842	0.388	0.4178
OG0000587	0.03305	0.5831	0.0193
OG0000588	0.08382	0.6505	0.0566
OG0000591	0.20579	0.3427	0.0743
OG0000593	0.71846	0.4382	0.3094
OG0000594	0.11346	1.2887	0.146
OG0000595	0.0392	0.4338	0.0169
OG0000596	0.05675	0.4381	0.0246
OG0000597	0.16796	0.5702	0.104
OG0000598	0.23217	0.6412	0.1798
OG0000600	0.07828	0.3359	0.0278
OG0000602	0.1638	3.0414	0.471
OG0000605	0.11697	0.4714	0.0516
OG0000609	0.10463	3.1573	0.3312
OG0000611	0.23987	2.5889	0.6579
OG0000612	0.25007	0.4909	0.1195
OG0000613	0.5592	0.955	0.5599
OG0000615	0.06829	0.3281	0.0228
OG0000616	0.12376	0.6286	0.0836
OG0000617	0.46586	1.6069	0.7396
OG0000618	0.31624	1.4172	0.5441
OG0000619	0.05872	0.4636	0.0312
OG0000620	0.09445	0.6676	0.0626
OG0000621	0.11934	0.5273	0.0619
OG0000622	0.06682	5.6041	0.2439
OG0000625	0.12986	0.5179	0.0673
OG0000627	0.08147	0.2596	0.0209
OG0000629	0.0426	0.6871	0.0298
OG0000630	0.07824	0.8006	0.0634
OG0000631	0.14895	0.7489	0.1125
OG0000633	0.20043	0.9317	0.1842
OG0000641	0.13836	0.3619	0.0503
OG0000642	0.19629	0.3699	0.0711
OG0000643	0.59148	0.9262	0.5723
OG0000644	0.14664	0.3767	0.0575
OG0000647	0.26179	4.4853	0.86
OG0000649	0.17413	0.3811	0.0667
OG0000651	0.02107	1.0106	0.7157
OG0000652	0.43313	0.2906	0.1399
OG0000653	0.43013	0.3096	0.1559
OG0000654	1.78331	0.3489	0.5305
OG0000655	0.15869	0.3539	0.0695
OG0000659	0.01861	0.1888	0.0035
OG0000660	0.07056	0.3132	0.022
OG0000664	0.06795	0.1353	0.0094
OG0000666	0.09961	0.1917	0.0212
OG0000668	0.06754	0.5603	0.037
OG0000673	0.08093	0.6682	0.0558
OG0000674	0.09662	0.6913	0.0692
OG0000675	0.04342	0.3879	0.0168
OG0000678	0.20071	0.5223	0.1067
OG0000682	0.08753	1.098	0.1068
OG0000684	0.2452	0.6226	0.1744
OG0000685	0.03897	0.6261	0.025
OG0000688	0.06392	3.2622	0.462
OG0000689	0.25833	0.5379	0.139
OG0000690	0.10758	0.5671	0.0628
OG0000695	0.00747	0.5438	0.0041
OG0000696	0.18987	0.6145	0.1168
OG0000698	0.07976	0.3014	0.0272
OG0000700	0.17949	0.4285	0.0774
OG0000701	0.11233	0.5403	0.0588
OG0000704	0.08129	5.0482	0.4164
OG0000708	0.05842	0.5135	0.0295
OG0000710	0.10117	0.5801	0.0588
OG0000711	0.1321	0.3027	0.0385
OG0000713	0.13088	0.3228	0.0461
OG0000715	0.08643	3.1021	0.5415
OG0000716	0.02458	0.4485	0.0111
OG0000717	0.18495	1.0063	0.1883
OG0000719	0.02465	0.3974	0.0095
OG0000720	0.20531	0.3396	0.079
OG0000724	0.41416	1.0984	0.4653
OG0000725	0.2626	0.3987	0.1084
OG0000726	0.06437	0.2465	0.0159
OG0000732	0.10991	0.8654	0.0937
OG0000734	0.10016	0.5934	0.0589
OG0000735	0.01621	0.4301	0.0065
OG0000736	0.19566	1.0092	0.201
OG0000738	0.12769	0.355	0.0451
OG0000739	0.16167	0.4427	0.0738
OG0000742	0.15675	0.4364	0.068
OG0000743	0.0373	0.4485	0.0141
OG0000745	0.03308	0.4144	0.014
OG0000748	0.31455	1.4004	0.7799
OG0000750	0.56956	0.4713	0.2689
OG0000751	0.04055	0.4874	0.0202
OG0000753	0.48232	0.3947	0.1925
OG0000756	0.11256	0.9981	0.114
OG0000757	0.05587	0.4089	0.0224
OG0000758	0.03774	0.7456	0.0295
OG0000759	0.1649	0.3345	0.0546
OG0000760	1.21762	0.5968	0.6224
OG0000762	0.25686	0.3358	0.0908
OG0000763	0.07389	0.3607	0.0268
OG0000764	0.19827	0.5472	0.1117
OG0000765	0.0459	0.2104	0.0097
OG0000767	0.03416	0.3366	0.0115
OG0000768	0.53185	0.661	0.3494
OG0000771	0.04666	0.3247	0.0149
OG0000772	0.0134	0.4388	0.0059
OG0000774	0.13995	0.5446	0.0732
OG0000775	0.10343	0.5425	0.0551
OG0000776	0.1801	0.9349	0.1785
OG0000777	0.17844	0.5225	0.0904
OG0000779	0.35653	1.1714	0.8309
OG0000783	0.15943	0.9441	0.1568
OG0000784	0.12013	0.4183	0.0489
OG0000785	0.08812	0.6498	0.0565
OG0000787	0.51342	0.457	0.2325
OG0000788	0.15183	0.2001	0.0331
OG0000790	0.0817	0.5498	0.0455
OG0000791	0.02389	0.6565	0.0162
OG0000794	0.0473	0.8231	0.0432
OG0000795	0.0001	0.2087	0
OG0000796	0.08764	0.5216	0.0448
OG0000797	0.24553	0.4347	0.1048
OG0000798	0.11236	0.3403	0.0389
OG0000800	0.23436	2.8231	1.1078
OG0000805	0.03649	0.4015	0.0157
OG0000806	0.52938	0.5007	0.2627
OG0000808	0.18117	0.7266	0.1324
OG0000810	0.14292	3.2341	2.1206
OG0000812	0.0001	0.3462	0
OG0000827	0.08473	0.4613	0.0388
OG0000830	0.58078	0.7504	0.436
OG0000833	0.01867	0.5071	0.0096
OG0000834	0.13865	0.6132	0.0835
OG0000835	0.16352	0.3378	0.0708
OG0000837	0.26468	0.5362	0.163
OG0000840	0.13258	0.4336	0.0728
OG0000841	0.26491	0.3705	0.0981
OG0000842	0.03009	0.4905	0.0148
OG0000844	0.02124	0.7697	0.0176
OG0000845	0.26153	0.3204	0.0881
OG0000846	0.21819	0.6567	0.1454
OG0000847	0.03642	0.09	0.0033
OG0000848	0.10327	0.3709	0.0432
OG0000849	0.09584	0.4611	0.0463
OG0000851	0.41065	0.3433	0.151
OG0000855	0.13059	24.8785	0.5738
OG0000857	0.07578	0.4406	0.0344
OG0000858	0.06203	14.8155	1.2206
OG0000860	0.08992	0.3754	0.0338
OG0000861	0.21251	0.431	0.0913
OG0000862	0.08203	0.3159	0.0249
OG0000863	0.0548	0.5462	0.0297
OG0000865	0.24988	0.5853	0.1459
OG0000870	0.16259	0.79	0.128
OG0000875	0.11833	1.4459	0.2661
OG0000877	0.05676	0.7258	0.0416
OG0000878	0.25604	0.4924	0.1254
OG0000879	0.01316	0.3674	0.0052
OG0000880	0.27409	0.7798	0.2139
OG0000882	0.15217	0.1674	0.0347
OG0000884	0.0862	7.4502	0.7236
OG0000886	0.31831	0.5847	0.1923
OG0000887	0.18388	4.7977	1.3197
OG0000889	0.46876	1.6329	0.7885
OG0000893	0.03199	1.172	0.0376
OG0000894	0.0411	0.3514	0.0146
OG0000895	0.25836	0.5039	0.1328
OG0000901	0.14277	0.5335	0.0727
OG0000904	0.24459	0.2813	0.0689
OG0000905	0.22533	0.8967	0.2209
OG0000906	0.03597	0.7267	0.0284
OG0000907	0.21314	0.2106	0.041
OG0000908	0.03096	0.4325	0.0132
OG0000910	0.08696	0.3148	0.0251
OG0000912	0.41379	0.4054	0.1681
OG0000914	0.07105	0.4291	0.0305
OG0000917	0.09745	0.4054	0.0391
OG0000918	0.02895	0.1969	0.0058
OG0000919	0.10464	0.8321	0.0869
OG0000920	0.06558	3.5086	1.3457
OG0000922	0.06577	0.4035	0.0261
OG0000924	0.15142	0.6735	0.1007
OG0000927	0.11564	0.4511	0.0555
OG0000928	0.09403	0.4998	0.0468
OG0000929	0.13941	0.4348	0.0744
OG0000930	0.04533	0.4114	0.019
OG0000933	0.53855	0.7998	0.4301
OG0000934	0.08287	0.7418	0.062
OG0000935	0.09162	0.5905	0.0556
OG0000936	0.04191	0.3176	0.0145
OG0000938	0.08374	0.2252	0.0209
OG0000939	0.00502	4.5794	0.0228
OG0000940	0.20829	0.8113	0.1805
OG0000941	0.17478	0.6064	0.1174
OG0000943	0.12985	0.9316	0.1203
OG0000945	0.12933	0.6294	0.0804
OG0000946	0.07802	0.5167	0.0413
OG0000947	0.02108	3.3743	0.0653
OG0000948	0.02094	0.5844	0.0122
OG0000951	0.08732	0.5416	0.0489
OG0000952	0.05779	0.5295	0.0321
OG0000953	0.22288	0.4703	0.1044
OG0000956	0.093	0.3782	0.0357
OG0000959	0.1067	1.0207	0.1082
OG0000960	0.07142	0.3434	0.0285
OG0000961	0.03801	0.7019	0.0266
OG0000962	0.21886	0.4811	0.1074
OG0000967	0.0001	0.1753	0
OG0000969	0.2071	0.5138	0.1046
OG0000971	0.15968	0.5682	0.0916
OG0000972	0.03846	0.3633	0.014
OG0000975	0.15886	0.664	0.1067
OG0000979	0.11869	0.5377	0.0637
OG0000980	0.15967	1.3729	0.2346
OG0000981	0.08476	0.7755	0.0663
OG0000982	0.2992	0.4131	0.124
OG0000983	0.32711	0.1991	0.0684
OG0000988	0.7	3.0517	NA
OG0000991	0.02645	0.5129	0.0147
OG0000993	0.12488	0.5179	0.0585
OG0000995	0.04922	6.8245	0.3613
OG0000999	0.05618	0.6799	0.0386
OG0001003	0.02416	0.5696	0.015
OG0001006	0.04507	0.7485	0.0338
OG0001007	0.04523	0.4313	0.0202
OG0001008	0.13608	0.5317	0.0715
OG0001009	0.05058	0.3432	0.0173
OG0001011	0.0451	0.8218	0.0371
OG0001012	0.0516	0.5418	0.0281
OG0001014	0.12003	0.4177	0.0506
OG0001015	0.06678	0.6751	0.0438
OG0001017	0.30452	2.0241	0.6146
OG0001018	0.03734	0.9872	0.0379
OG0001019	0.01166	0.4262	0.005
OG0001020	0.08289	0.4066	0.0338
OG0001022	0.04032	0.5101	0.02
OG0001023	0.07844	0.5326	0.0417
OG0001024	0.05636	0.9225	0.0502
OG0001026	2.10273	0.0978	0.2093
OG0001028	0.06635	0.4202	0.0278
OG0001029	0.02189	0.6626	0.0147
OG0001030	0.16603	0.4228	0.0702
OG0001031	0.26261	0.6402	0.1678
OG0001032	0.04623	0.4602	0.0213
OG0001033	0.02204	0.4592	0.01
OG0001034	0.1851	1.5379	0.7018
OG0001035	0.22824	0.498	0.1217
OG0001036	0.03536	0.4554	0.0188
OG0001037	0.05846	0.4278	0.0237
OG0001043	0.08438	0.6875	0.058
OG0001045	0.06473	0.6902	0.0453
OG0001047	0.50022	0.8134	0.406
OG0001048	0.14565	0.3917	0.057
OG0001049	0.05653	0.4066	0.0222
OG0001050	0.52729	0.4311	0.2187
OG0001053	0.27516	0.7515	0.2104
OG0001054	0.24758	0.5379	0.1343
OG0001055	0.10424	0.4366	0.0489
OG0001057	0.01129	1.024	0.0118
OG0001058	0.18096	0.3356	0.0634
OG0001061	0.10759	0.5268	0.0579
OG0001064	0.36282	0.8231	0.3032
OG0001065	0.35041	0.9512	0.3451
OG0001066	0.1132	0.4371	0.0492
OG0001067	0.07597	0.7899	0.0598
OG0001069	0.32174	0.6108	0.1976
OG0001070	0.0846	0.5921	0.0497
OG0001073	0.14049	0.9757	0.1368
OG0001075	0.29757	0.5063	0.3878
OG0001076	0.51564	1.0568	0.8459
OG0001084	0.02672	0.3531	0.0096
OG0001095	0.00223	224.786	0.4989
OG0001096	0.04309	13.3566	0.7265
OG0001098	0.06552	0.4029	0.0273
OG0001101	0.05324	0.5542	0.0296
OG0001103	0.1752	0.6041	0.1086
OG0001108	0.10025	0.4529	0.0536
OG0001109	0.11981	0.2007	0.0232
OG0001110	0.00105	199.011	0.2083
OG0001111	0.02825	0.3537	0.01
OG0001112	0.17161	0.4097	0.0587
OG0001113	0.10752	0.6218	0.0674
OG0001114	0.05351	0.5711	0.0305
OG0001115	0.17837	0.2494	0.0457
OG0001117	0.12926	0.3348	0.0413
OG0001119	0.23254	0.3743	0.0834
OG0001121	0.24682	0.4189	0.104
OG0001122	0.23879	0.3473	0.0816
OG0001123	1.67699	0.1022	0.1849
OG0001124	0.01597	0.4261	0.0069
OG0001125	0.09884	0.5346	0.0522
OG0001129	0.06871	0.361	0.0252
OG0001139	0.22841	0.7943	0.1841
OG0001141	0.11529	0.3932	0.0452
OG0001143	0.0855	0.1965	0.0177
OG0001145	0.6447	1.5494	0.8017
OG0001147	0.06552	0.8509	0.0559
OG0001148	0.26712	0.1538	0.0423
OG0001149	0.14853	0.5073	0.0752
OG0001150	0.2817	0.4599	0.13
OG0001153	0.18372	0.3173	0.0588
OG0001154	0.07097	3.4964	0.2637
OG0001155	0.07759	0.3784	0.0305
OG0001157	0.24974	1.2099	0.3002
OG0001158	0.09972	0.4335	0.0418
OG0001160	0.19498	0.3281	0.0753
OG0001162	0.12387	0.4837	0.0602
OG0001165	0.08679	0.9175	0.0807
OG0001166	0.11446	0.6106	0.0695
OG0001173	0.14797	0.5731	0.0985
OG0001174	0.0549	0.513	0.0281
OG0001175	0.3315	0.6667	0.2227
OG0001177	0.1341	0.2574	0.0344
OG0001179	0.21843	0.4231	0.092
OG0001180	0.04025	0.6371	0.0252
OG0001185	0.0001	0.2521	0
OG0001186	0.15495	0.4263	0.0664
OG0001191	0.21507	0.7448	0.1584
OG0001192	0.97589	0.7606	0.7275
OG0001193	0.29295	0.5952	0.1746
OG0001196	0.10037	0.6265	0.0627
OG0001197	0.05675	0.3909	0.0219
OG0001198	0.19428	0.4474	0.0881
OG0001199	0.07835	0.6716	0.052
OG0001200	0.14169	0.5395	0.0765
OG0001201	0.17393	0.3623	0.0621
OG0001203	0.39365	0.6536	0.3165
OG0001204	0.14757	0.7087	0.1052
OG0001205	0.1029	0.762	0.0797
OG0001206	0.06936	0.412	0.0296
OG0001208	0.14177	0.4033	0.0657
OG0001210	0.05629	0.4688	0.0265
OG0001212	0.04922	0.5944	0.0333
OG0001213	0.16315	0.5321	0.0872
OG0001215	0.15347	4.7618	0.8487
OG0001216	0.25128	0.2941	0.0755
OG0001217	0.13137	0.6702	0.0928
OG0001219	0.07159	0.3658	0.0264
OG0001223	0.08241	0.3658	0.0296
OG0001226	0.19706	0.5325	0.1056
OG0001227	0.31847	0.3102	0.0984
OG0001228	0.03676	0.9402	0.0344
OG0001229	0.01567	0.5659	0.0091
OG0001231	0.0033	0.8671	0.1978
OG0001234	0.52512	0.4173	0.2199
OG0001235	0.30688	0.4273	0.206
OG0001238	0.19607	0.3633	0.0735
OG0001240	0.21123	0.5095	0.1037
OG0001242	0.03918	0.311	0.0122
OG0001243	0.39512	0.7015	0.3016
OG0001244	0.0509	0.3469	0.0178
OG0001245	0.01864	0.5343	0.0104
OG0001246	0.41568	0.482	0.2024
OG0001247	0.12559	0.2468	0.031
OG0001248	0.197	0.6395	0.1303
OG0001249	0.03452	0.4286	0.0147
OG0001250	0.13623	0.5475	0.0741
OG0001252	0.07587	0.4956	0.0374
OG0001253	0.11415	0.4781	0.0549
OG0001254	0.18502	0.3099	0.0558
OG0001255	0.18414	0.5397	0.099
OG0001256	0.0449	0.7676	0.0344
OG0001257	0.05909	0.3254	0.0197
OG0001258	0.17677	0.6967	0.1731
OG0001259	0.06512	0.405	0.0268
OG0001260	0.05617	0.6279	0.07
OG0001263	0.27387	4.4033	1.5729
OG0001265	0.03148	0.5088	0.0166
OG0001266	0.12721	1.0628	0.1345
OG0001267	0.75707	0.8115	0.6248
OG0001271	0.20943	1.0633	0.247
OG0001272	0.06016	0.3539	0.0215
OG0001276	0.02267	0.4429	0.0101
OG0001277	0.85115	0.2056	0.1742
OG0001278	0.14881	0.3014	0.0489
OG0001279	0.22467	0.2659	0.0625
OG0001280	0.13822	0.4228	0.0635
OG0001281	0.01773	0.6143	0.0109
OG0001282	0.03947	0.7844	0.0309
OG0001283	0.30797	0.3784	0.1126
OG0001284	0.12643	0.5447	0.0689
OG0001286	0.0001	0.3393	0
OG0001287	0.06916	0.7291	0.0503
OG0001289	0.1472	0.5309	0.0781
OG0001290	0.13207	0.4476	0.059
OG0001291	0.06297	0.4868	0.0308
OG0001292	0.02321	0.7373	0.0175
OG0001293	0.00606	0.9642	0.0058
OG0001294	0.08476	0.5095	0.0437
OG0001295	0.08857	0.5487	0.0524
OG0001296	0.70376	0.7958	1.0414
OG0001297	0.22188	0.2577	0.0596
OG0001298	0.13841	0.729	0.1013
OG0001299	0.05005	0.2429	0.0153
OG0001300	0.18553	0.2815	0.061
OG0001302	0.06182	0.4862	0.03
OG0001304	0.11256	0.388	0.0438
OG0001307	0.0001	0.2894	0
OG0001309	0.04022	0.6004	0.0242
OG0001312	0.06716	1.0344	0.0656
OG0001313	0.06248	0.5178	0.0325
OG0001315	0.05761	0.427	0.0249
OG0001317	0.0316	0.4194	0.0136
OG0001318	0.1338	0.3835	0.0514
OG0001319	0.09351	0.5378	0.0505
OG0001320	0.1308	0.4711	0.0615
OG0001322	0.09062	0.3895	0.0355
OG0001324	0.07891	0.4347	0.0412
OG0001326	0.07395	0.4873	0.0357
OG0001328	0.07742	0.4271	0.0325
OG0001329	0.35788	0.5562	0.1951
OG0001330	0.05474	0.3623	0.0198
OG0001331	0.17735	0.373	0.0654
OG0001332	0.09058	0.437	0.0397
OG0001333	0.05873	0.2211	0.0115
OG0001335	0.14529	0.3323	0.0524
OG0001336	0.12051	0.3675	0.0441
OG0001337	0.06448	0.5168	0.0334
OG0001339	0.11639	0.2707	0.0324
OG0001341	0.11893	0.4381	0.0525
OG0001342	0.08431	0.7949	0.0705
OG0001343	0.04428	0.7498	0.0332
OG0001344	0.10931	0.5147	0.0561
OG0001347	0.10354	0.5286	0.0547
OG0001348	0.05341	0.2969	0.0152
OG0001350	0.12869	0.3404	0.0436
OG0001351	0.22403	0.4509	0.1091
OG0001352	0.0308	0.6361	0.0194
OG0001353	0.03535	0.414	0.0145
OG0001355	0.19446	0.442	0.0861
OG0001356	0.10352	0.3889	0.0403
OG0001357	0.50338	0.365	0.1835
OG0001358	0.11873	0.4531	0.0536
OG0001359	0.05542	0.4624	0.0253
OG0001360	0.10877	0.5249	0.057
OG0001362	0.04296	1.364	0.0591
OG0001363	0.06702	0.4877	0.0329
OG0001365	0.1233	0.8022	0.0954
OG0001370	0.07704	0.744	0.06
OG0001372	0.23372	0.4979	0.1149
OG0001373	0.35696	0.528	0.189
OG0001374	0.06817	0.7191	0.0507
OG0001375	0.05021	0.5427	0.0271
OG0001376	0.18903	0.474	0.0886
OG0001378	0.03379	0.635	0.0213
OG0001381	0.11523	0.5891	0.0682
OG0001383	0.18438	0.4758	0.0874
OG0001386	0.04011	0.4169	0.0176
OG0001388	0.6924	0.682	0.4657
OG0001389	0.17686	0.4586	0.0816
OG0001391	0.0381	0.7167	0.0274
OG0001397	0.10664	0.4208	0.0443
OG0001398	0.07361	0.5108	0.0374
OG0001401	0.10477	0.5719	0.0596
OG0001403	0.01693	0.3948	0.0068
OG0001404	0.14533	0.4866	0.0766
OG0001405	0.11456	0.4266	0.0515
OG0001408	0.16755	0.3774	0.0738
OG0001409	0.05431	0.5086	0.0277
OG0001410	0.01211	0.3877	0.0047
OG0001411	0.22023	0.7394	0.1727
OG0001412	0.0001	0.168	0
OG0001413	0.14898	0.9111	0.1337
OG0001414	0.09567	0.6641	0.0629
OG0001416	0.1189	0.5368	0.0629
OG0001417	0.06	0.4572	0.0269
OG0001422	0.13479	0.7325	0.1035
OG0001423	0.35298	1.258	0.458
OG0001424	0.17876	0.5199	0.0938
OG0001426	0.03965	0.3411	0.014
OG0001427	0.37152	0.338	0.1264
OG0001428	0.02428	0.3705	0.009
OG0001429	0.23505	0.7818	0.2193
OG0001431	0.40907	0.4106	0.17
OG0001433	0.3622	0.444	0.1584
OG0001437	0.03756	0.7539	0.0283
OG0001438	0.03205	0.5946	0.019
OG0001439	0.03997	0.4751	0.019
OG0001440	0.0001	0.4224	0
OG0001441	0.2274	0.3762	0.0927
OG0001442	0.16837	0.7954	0.1309
OG0001443	0.06902	0.2967	0.0202
OG0001467	0.00565	0.2846	0.0016
OG0001468	0.02794	0.3277	0.0092
OG0001471	0.0448	0.9938	0.0409
OG0001472	0.07124	0.256	0.0183
OG0001473	0.04231	0.803	0.0338
OG0001474	0.14353	0.2985	0.0533
OG0001478	0.05549	0.4989	0.0276
OG0001481	0.34474	0.3447	0.1219
OG0001482	0.00908	0.4903	0.0045
OG0001484	0.11709	0.3275	0.0382
OG0001488	0.06061	0.6755	0.0407
OG0001489	0.05545	0.423	0.023
OG0001490	0.0326	0.4871	0.0159
OG0001491	0.05131	0.839	0.0445
OG0001492	0.09635	0.3101	0.0296
OG0001494	0.10663	0.722	0.0776
OG0001496	1.09072	0.0446	0.0504
OG0001499	0.0001	0.134	0
OG0001502	0.04205	0.3771	0.0158
OG0001503	0.25117	0.3477	0.0878
OG0001504	0.17935	0.3645	0.0652
OG0001505	0.01783	0.2011	0.0036
OG0001507	0.17768	0.3597	0.0636
OG0001508	0.08793	0.1886	0.0165
OG0001509	0.01902	0.4174	0.0079
OG0001512	0.12911	0.3058	0.0381
OG0001513	0.1483	0.4291	0.0646
OG0001514	0.28101	0.3326	0.0941
OG0001517	0.02104	0.3506	0.0074
OG0001519	0.10395	0.5114	0.0532
OG0001520	0.10698	0.4927	0.0526
OG0001521	0.08027	0.3165	0.0253
OG0001522	0.03687	1.3002	0.0512
OG0001523	0.25749	0.4969	0.2071
OG0001525	0.16868	0.3695	0.0606
OG0001526	0.59052	0.9389	0.5447
OG0001527	0.0486	0.5149	0.0249
OG0001530	0.1168	0.2405	0.0282
OG0001531	0.45202	0.3572	0.1617
OG0001535	0.42101	0.2139	0.0898
OG0001538	0.16734	0.9527	0.1666
OG0001539	0.09604	0.3855	0.0365
OG0001541	0.02597	0.4186	0.0109
OG0001542	0.4383	0.5699	0.2553
OG0001550	0.13398	0.6189	0.0943
OG0001551	0.05675	0.5027	0.0284
OG0001552	0.08803	0.426	0.0388
OG0001553	0.23943	0.4385	0.1049
OG0001554	0.14141	0.4951	0.0903
OG0001557	0.04985	0.2672	0.0134
OG0001558	0.13186	0.3735	0.0491
OG0001559	0.31939	0.6821	0.2161
OG0001560	0.021	0.3541	0.0075
OG0001563	0.03358	0.3898	0.0131
OG0001564	0.09489	0.7485	0.07
OG0001570	0.07277	0.3352	0.0249
OG0001571	0.0665	0.5393	0.036
OG0001572	0.07225	0.5304	0.0398
OG0001574	0.1157	0.3997	0.0467
OG0001575	0.39969	0.5648	0.2276
OG0001576	0.13453	0.5019	0.0677
OG0001580	0.11249	0.4901	0.0551
OG0001581	0.16263	0.2951	0.0486
OG0001588	0.22721	0.4335	0.1085
OG0001589	0.12264	0.4498	0.0543
OG0001594	0.14058	0.4839	0.0681
OG0001596	0.18186	0.4427	0.0801
OG0001597	0.08791	0.3191	0.028
OG0001598	0.15209	0.3819	0.0585
OG0001599	0.17548	0.2891	0.0517
OG0001600	0.17563	0.8013	0.1428
OG0001601	0.1064	0.4983	0.0529
OG0001603	0.1783	0.2956	0.0529
OG0001605	0.10634	0.3129	0.0359
OG0001606	0.22678	0.331	0.0768
OG0001608	0.05898	0.5265	0.031
OG0001612	0.10023	0.4504	0.0443
OG0001613	0.2149	0.6622	0.1428
OG0001614	0.15623	0.3775	0.059
OG0001619	0.07368	0.6036	0.0498
OG0001623	0.31541	0.3065	0.0991
OG0001624	0.01086	0.567	0.0061
OG0001626	0.12399	0.3416	0.0423
OG0001627	0.1032	0.5384	0.0555
OG0001628	0.28681	0.6446	0.1851
OG0001629	0.1795	0.4443	0.0808
OG0001631	0.08881	0.2456	0.0219
OG0001632	0.0001	0.1897	0
OG0001633	0.21702	0.3644	0.0792
OG0001635	0.06511	2.2433	0.1422
OG0001636	0.0918	0.4605	0.0422
OG0001637	0.19598	0.4683	0.0928
OG0001639	0.02974	0.302	0.009
OG0001644	0.19085	0.3545	0.0799
OG0001646	0.11826	0.3169	0.0374
OG0001647	0.37179	0.3634	0.1355
OG0001650	0.1014	0.5542	0.0562
OG0001651	0.11686	0.6749	0.0794
OG0001653	0.19546	0.4238	0.0941
OG0001654	0.34399	0.3837	0.1243
OG0001657	0.11944	0.6078	0.0724
OG0001658	0.07323	0.4549	0.0337
OG0001659	0.09089	0.4497	0.0409
OG0001660	0.0243	0.879	0.0204
OG0001661	0.32339	0.392	0.1266
OG0001662	0.01176	0.4596	0.0052
OG0001664	0.0976	0.269	0.0264
OG0001665	0.50828	0.4895	0.2477
OG0001666	0.05106	0.6291	0.0354
OG0001669	0.06519	0.8781	0.0574
OG0001670	0.22329	0.3608	0.0816
OG0001671	0.11103	1.0426	0.1195
OG0001673	0.29654	0.5872	0.1729
OG0001674	0.1954	0.4111	0.0815
OG0001675	0.24992	0.5712	0.1485
OG0001678	0.07542	0.8212	0.0628
OG0001679	0.03099	0.3272	0.0101
OG0001680	0.10519	1.1513	0.257
OG0001685	0.2088	0.4158	0.0892
OG0001686	0.17204	1.1295	0.1931
OG0001687	0.15725	0.6173	0.0989
OG0001688	0.06894	0.3063	0.0215
OG0001689	0.0001	0.2234	0
OG0001690	0.00978	0.3303	0.0032
OG0001691	0.03872	0.511	0.0196
OG0001692	0.16293	0.3074	0.05
OG0001696	0.13664	0.4164	0.0687
OG0001698	0.68554	0.7093	0.4921
OG0001700	0.10784	0.9443	0.102
OG0001702	0.07069	0.5097	0.0362
OG0001703	0.0628	0.2755	0.0164
OG0001706	0.04123	0.5522	0.0227
OG0001707	0.16973	0.3068	0.0773
OG0001708	0.07642	0.3742	0.0282
OG0001709	0.02742	0.4818	0.0132
OG0001710	0.17483	0.6696	0.1176
OG0001713	0.16859	0.5708	0.0973
OG0001714	0.12584	0.3311	0.0419
OG0001715	0.15475	0.2741	0.0429
OG0001716	0.28049	0.3866	0.1125
OG0001717	0.0001	0.6009	0.0001
OG0001718	0.17149	0.4204	0.0726
OG0001719	0.0193	0.465	0.0088
OG0001720	0.01676	0.1729	0.003
OG0001722	0.11916	0.434	0.053
OG0001723	0.40667	0.4404	0.1919
OG0001724	0.07796	1.0152	0.0796
OG0001728	0.17681	0.3763	0.0661
OG0001729	0.1157	0.376	0.0434
OG0001730	0.59588	2.4329	1.722
OG0001733	0.03561	0.621	0.022
OG0001734	0.01246	0.3661	0.0046
OG0001735	0.08864	0.594	0.0524
OG0001736	0.2957	0.9119	0.2696
OG0001737	0.45614	0.4044	0.1855
OG0001738	0.09204	0.4255	0.0392
OG0001739	0.01518	0.4517	0.0068
OG0001741	0.10803	0.5275	0.0571
OG0001742	0.16901	0.4216	0.0715
OG0001743	0.03345	0.3954	0.0134
OG0001744	0.04514	0.5138	0.0232
OG0001745	0.02173	0.7402	0.0161
OG0001746	0.13495	1.6774	0.2371
OG0001747	0.193	0.9945	0.2012
OG0001748	0.12139	0.7182	0.0882
OG0001750	0.67695	0.2107	0.127
OG0001752	0.04281	0.6719	0.0289
OG0001753	0.07323	0.4068	0.0298
OG0001754	0.14196	0.4208	0.0595
OG0001755	0.0748	0.4295	0.0394
OG0001756	0.0574	0.8399	0.0482
OG0001758	0.025	0.5352	0.0134
OG0001760	0.06953	0.285	0.0197
OG0001761	0.11764	0.3437	0.0394
OG0001762	0.95214	0.1227	0.1216
OG0001764	0.03708	0.5853	0.0216
OG0001765	0.22291	0.3353	0.0749
OG0001768	0.04617	0.5224	0.0242
OG0001770	0.15313	0.2144	0.0329
OG0001771	0.01575	0.4299	0.0068
OG0001772	0.04744	0.9489	0.0457
OG0001776	0.29034	1.0757	0.4719
OG0001777	0.07013	0.3239	0.0227
OG0001779	0.10281	0.2161	0.0223
OG0001780	0.03699	0.3945	0.0139
OG0001781	0.02711	0.2267	0.0062
OG0001782	0.0278	0.3689	0.0105
OG0001784	0.214	0.3227	0.0686
OG0001786	0.53826	0.4105	0.2442
OG0001788	0.75305	1.307	0.9898
OG0001789	0.10786	0.4192	0.0453
OG0001790	0.05842	0.3526	0.0205
OG0001791	0.15388	0.4907	0.0782
OG0001793	0.00552	0.1938	0.0011
OG0001794	0.33472	0.8857	0.3024
OG0001795	0.28763	0.3955	0.1149
OG0001797	0.09802	0.4642	0.0456
OG0001798	0.236	0.4717	0.1117
OG0001799	0.06975	0.5054	0.0355
OG0001800	0.02546	0.7123	0.0181
OG0001801	0.12917	0.5053	0.0654
OG0001802	0.07552	0.3382	0.0257
OG0001803	0.02384	0.3269	0.0078
OG0001808	0.14378	0.9647	0.1378
OG0001809	0.09205	0.6517	0.0607
OG0001810	0.04781	0.4771	0.0228
OG0001811	0.75218	0.647	0.4834
OG0001812	0.0635	0.4012	0.0258
OG0001813	0.09539	0.3933	0.0374
OG0001815	0.0803	0.8747	0.0727
OG0001816	0.0995	0.3172	0.0316
OG0001817	0.08343	0.4457	0.0371
OG0001818	0.16273	0.5403	0.0882
OG0001822	0.03428	0.4544	0.0159
OG0001824	0.52484	0.5189	0.2682
OG0001827	0.34177	0.3657	0.125
OG0001829	0.19996	0.4917	0.1035
OG0001830	0.24594	0.376	0.0894
OG0001831	0.06454	0.3105	0.02
OG0001833	0.01995	0.5368	0.0107
OG0001834	0.06557	0.5317	0.0348
OG0001835	0.17388	0.5248	0.0983
OG0001837	0.13604	0.9727	0.1324
OG0001838	0.05078	0.6414	0.0316
OG0001839	0.0395	0.4574	0.0183
OG0001841	0.16222	0.5696	0.0922
OG0001842	0.1342	0.2878	0.0392
OG0001843	0.08137	0.6961	0.0641
OG0001844	0.06823	0.6431	0.0438
OG0001845	0.46069	0.261	0.1014
OG0001847	0.11622	0.3113	0.0362
OG0001848	0.11216	0.316	0.0363
OG0001849	0.03854	0.524	0.02
OG0001853	0.10811	0.315	0.0339
OG0001854	0.01717	0.7789	0.0134
OG0001855	0.0001	0.2589	0
OG0001856	0.07305	0.2844	0.0208
OG0001857	0.28547	0.4061	0.1082
OG0001859	0.04195	0.3597	0.0151
OG0001860	0.08839	0.6204	0.0569
OG0001861	0.04004	0.4951	0.0199
OG0001862	0.12243	0.3603	0.0442
OG0001863	0.13126	0.2151	0.0289
OG0001864	0.287	0.8994	0.2576
OG0001866	0.13414	1.18	0.1575
OG0001869	0.06057	0.391	0.0233
OG0001871	0.01722	0.1681	0.0029
OG0001872	0.36813	0.5639	0.2147
OG0001874	0.28481	0.4432	0.1244
OG0001875	0.05708	0.3502	0.0198
OG0001876	0.10442	0.5626	0.0615
OG0001878	0.05699	0.5964	0.0339
OG0001879	0.0848	0.1863	0.0158
OG0001883	0.23293	0.9105	0.2143
OG0001884	0.00711	0.3562	0.0025
OG0001885	0.05871	0.4376	0.0257
OG0001886	0.13639	0.3529	0.0506
OG0001887	0.12948	2.6848	0.3161
OG0001888	0.07658	0.5739	0.0441
OG0001889	0.09332	0.3526	0.0331
OG0001890	0.0157	0.4265	0.0067
OG0001893	0.33366	0.568	0.2027
OG0001894	0.27501	0.2787	0.0764
OG0001895	0.0965	0.4157	0.0416
OG0001896	0.08458	0.4008	0.0338
OG0001897	0.02857	0.3178	0.0101
OG0001898	0.12928	0.8269	0.1062
OG0001899	0.13891	0.4882	0.0678
OG0001900	0.20136	0.3812	0.077
OG0001901	0.20829	0.7032	0.148
OG0001902	0.12251	0.6068	0.0745
OG0001904	0.15293	0.5408	0.084
OG0001905	0.07208	0.5873	0.0424
OG0001906	0.19624	0.3883	0.0914
OG0001907	0.02371	0.585	0.0138
OG0001908	0.03068	0.461	0.0142
OG0001910	0.12379	0.3239	0.0406
OG0001911	0.05128	0.7665	0.0396
OG0001913	0.07758	0.377	0.0294
OG0001914	0.0001	0.3653	0
OG0001915	0.06331	0.5141	0.0322
OG0001917	0.37681	0.6056	0.2354
OG0001918	0.4755	0.2708	0.1376
OG0001919	0.21135	0.5924	0.1386
OG0001921	0.00334	0.3783	0.0013
OG0001922	0.18413	0.4135	0.0766
OG0001923	0.02491	0.5578	0.0139
OG0001924	0.02168	0.7957	0.0173
OG0001925	0.42643	0.3263	0.1422
OG0001926	0.11169	0.5428	0.06
OG0001927	0.31167	0.5636	0.1763
OG0001928	0.13269	0.5081	0.0674
OG0001929	0.53333	0.43	0.2318
OG0001930	0.26564	0.4574	0.1241
OG0001931	0.19655	0.5096	0.0999
OG0001933	0.23808	0.4045	0.0965
OG0001934	0.37364	0.4921	0.2052
OG0001935	0.02449	0.6652	0.0163
OG0001936	0.05613	0.6657	0.0377
OG0001938	0.36417	0.1911	0.0687
OG0001939	0.0145	0.4839	0.007
OG0001940	0.26447	0.6063	0.153
OG0001941	0.15817	0.9186	0.1485
OG0001945	0.0819	0.41	0.0333
OG0001946	0.08767	0.607	0.0536
OG0001947	0.06601	0.339	0.0224
OG0001948	0.05804	0.3489	0.0202
OG0001949	0.11034	0.3507	0.0389
OG0001952	0.27701	0.3223	0.0996
OG0001953	0.16438	0.3389	0.0556
OG0001954	0.0001	0.6388	0.0001
OG0001955	0.00996	0.4066	0.0041
OG0001956	0.1546	0.4027	0.0624
OG0001957	0.00549	0.4776	0.0026
OG0001958	0.18983	0.372	0.078
OG0001960	0.14365	0.3911	0.0565
OG0001963	0.12986	0.2191	0.0284
OG0001964	0.01341	1.5055	0.0202
OG0001965	0.02036	0.3115	0.0063
OG0001966	0.1423	0.4657	0.0664
OG0001967	0.12831	0.3729	0.048
OG0001968	0.12939	0.6206	0.0803
OG0001969	0.05253	0.3211	0.0168
OG0001971	0.05328	0.5287	0.0284
OG0001973	0.11397	0.4818	0.0544
OG0001975	0.22175	0.3841	0.0848
OG0001976	0.21762	0.3311	0.0728
OG0001977	0.12418	0.5274	0.0656
OG0001978	0.1711	0.9991	0.2798
OG0001979	0.08378	0.8149	0.0686
OG0001980	0.06939	0.263	0.0175
OG0001984	0.19825	0.4661	0.0914
OG0001987	0.25154	0.5338	0.1286
OG0001989	0.58399	0.7471	0.4586
OG0001990	0.07508	0.4805	0.0359
OG0001992	0.03171	0.5432	0.0173
OG0001993	0.06078	0.4696	0.0291
OG0001994	0.21999	0.3849	0.0849
OG0001995	0.06179	0.3607	0.0223
OG0001996	0.07302	0.4819	0.0351
OG0001997	0.12512	0.5508	0.0692
OG0001999	0.06874	0.7126	0.0488
OG0002000	0.07372	4.8372	0.7437
OG0002001	0.58006	0.4407	0.2719
OG0002002	0.02964	0.4113	0.0122
OG0002003	0.10825	0.6325	0.0662
OG0002004	0.19619	0.378	0.0668
OG0002005	0.09903	0.1859	0.0184
OG0002006	0.04248	0.4114	0.0176
OG0002010	0.01531	0.454	0.0069
OG0002017	0.25553	0.4008	0.1128
OG0002019	0.09322	0.4115	0.0369
OG0002020	0.15405	0.4499	0.07
OG0002021	0.26802	0.4566	0.1215
OG0002023	0.09784	0.7263	0.0712
OG0002024	0.23872	0.5359	0.127
OG0002030	0.07381	0.4195	0.0323
OG0002032	0.10314	0.4821	0.0631
OG0002033	0.31785	0.6191	0.2057
OG0002034	0.77544	0.4435	0.3611
OG0002035	0.11084	0.3409	0.0373
OG0002036	0.01613	0.5671	0.0091
OG0002037	0.18041	0.4466	0.0804
OG0002038	0.1109	0.4259	0.048
OG0002040	0.04731	0.7952	0.0408
OG0002041	0.05359	0.4078	0.022
OG0002043	0.15819	0.4464	0.0707
OG0002044	0.16665	0.8161	0.1357
OG0002045	0.09483	0.6931	0.0671
OG0002048	0.04104	0.3231	0.0132
OG0002049	0.05474	0.3084	0.0176
OG0002050	0.43293	0.2582	0.1155
OG0002052	0.20912	0.3287	0.0691
OG0002055	0.10935	0.4631	0.0508
OG0002056	0.09282	0.5014	0.0464
OG0002057	0.10494	0.5232	0.0546
OG0002058	0.24195	0.3495	0.0894
OG0002061	0.41105	0.8133	0.352
OG0002091	0.1016	0.2642	0.0275
OG0002092	0.03203	0.2903	0.0093
OG0002093	0.42736	0.6623	0.2912
OG0002095	0.15958	0.3422	0.0547
OG0002096	0.05482	0.5809	0.0319
OG0002097	0.04861	0.4056	0.0197
OG0002101	0.03735	0.4998	0.0188
OG0002102	0.07372	0.3289	0.0243
OG0002105	0.08644	0.7807	0.0669
OG0002106	0.00475	0.4884	0.0023
OG0002107	0.09724	0.5482	0.0533
OG0002108	0.23086	0.7454	0.1716
OG0002109	0.13916	0.535	0.0747
OG0002110	0.06186	0.8608	0.0633
OG0002111	0.13614	0.2531	0.0337
OG0002112	0.28072	0.4457	0.1261
OG0002113	0.07052	0.6806	0.0486
OG0002115	0.09319	0.2702	0.0251
OG0002116	0.11133	0.3156	0.035
OG0002117	0.08191	0.5854	0.049
OG0002120	0.12865	0.2818	0.0369
OG0002122	0.06465	0.3087	0.0199
OG0002123	0.26735	0.3823	0.1044
OG0002124	0.1613	0.6949	0.1115
OG0002127	0.13645	0.5493	0.0752
OG0002128	0.17721	0.2352	0.0413
OG0002129	0.09217	0.5164	0.0474
OG0002130	0.06231	0.3266	0.0206
OG0002131	0.19459	0.5747	0.1111
OG0002132	0.15351	0.7659	0.1183
OG0002133	0.09122	0.6289	0.0573
OG0002134	0.1766	0.3566	0.0618
OG0002135	0.40908	0.5484	0.225
OG0002139	0.22645	0.2768	0.0671
OG0002140	0.00953	0.2296	0.0022
OG0002141	0.25622	0.1959	0.0504
OG0002142	0.03198	0.588	0.0188
OG0002144	0.27452	0.4302	0.122
OG0002145	0.0001	0.4044	0
OG0002147	0.03336	0.3829	0.0128
OG0002148	0.13489	0.3353	0.0454
OG0002149	0.0066	6.1323	0.0405
OG0002153	0.13345	0.3001	0.0401
OG0002154	0.13918	0.428	0.0596
OG0002155	0.02995	0.4837	0.0145
OG0002157	0.1672	0.1885	0.0328
OG0002159	0.13578	0.7611	0.1035
OG0002160	0.06964	0.5538	0.0386
OG0002161	0.25327	0.7521	0.1905
OG0002162	0.29688	0.6027	0.1802
OG0002163	0.12964	0.4344	0.0564
OG0002164	0.05296	0.3161	0.0167
OG0002166	0.05434	0.6241	0.0338
OG0002169	0.07752	0.3202	0.0244
OG0002170	0.10236	0.5767	0.059
OG0002171	0.3905	0.3721	0.142
OG0002172	0.15141	0.4077	0.0618
OG0002173	0.24979	0.8826	0.2426
OG0002174	0.32994	0.4386	0.1521
OG0002175	0.11423	0.5029	0.0575
OG0002177	0.07651	0.3778	0.0294
OG0002178	0.06219	0.3477	0.0216
OG0002179	0.11999	0.2741	0.0331
OG0002181	0.03705	0.664	0.0246
OG0002184	0.04639	0.2969	0.014
OG0002185	0.18625	0.3341	0.0628
OG0002186	0.83366	0.6375	0.539
OG0002187	0.06989	0.592	0.0414
OG0002188	0.06376	1.2261	0.0781
OG0002189	0.17306	0.3511	0.0606
OG0002190	0.1016	0.5021	0.051
OG0002191	0.10549	0.252	0.0267
OG0002192	0.11424	0.5106	0.0594
OG0002193	0.06948	1.1325	0.0784
OG0002194	0.05163	0.4009	0.0208
OG0002195	0.05579	0.3392	0.0191
OG0002198	0.04288	0.486	0.0208
OG0002199	0.1052	0.5306	0.0595
OG0002200	0.14356	0.8574	0.1231
OG0002201	0.27344	0.4163	0.1146
OG0002202	0.1253	0.6203	0.0795
OG0002203	0.1716	0.7857	0.1346
OG0002205	0.04353	0.7043	0.031
OG0002207	0.0652	0.2389	0.0159
OG0002211	0.18332	0.3508	0.0642
OG0002213	0.06711	0.3949	0.0269
OG0002214	0.06391	0.4272	0.0271
OG0002215	0.07625	0.3016	0.0233
OG0002216	0.00874	0.2024	0.0018
OG0002217	0.07385	0.2913	0.0215
OG0002218	0.0064	0.3965	0.0025
OG0002222	0.21806	0.5351	0.1454
OG0002226	0.03534	0.4314	0.0153
OG0002227	0.05952	0.0522	0.0031
OG0002231	0.09955	0.3717	0.0373
OG0002233	0.02481	0.3461	0.0087
OG0002234	0.16451	0.498	0.0817
OG0002236	0.07965	0.1767	0.0141
OG0002238	0.19204	0.3439	0.066
OG0002240	0.0001	0.4105	0
OG0002241	0.21419	0.4448	0.0953
OG0002242	0.20739	1.5143	0.3137
OG0002248	0.22873	0.6205	0.1338
OG0002249	0.09056	0.3588	0.0326
OG0002250	0.02653	0.5746	0.0202
OG0002251	2.07258	0.1016	0.2124
OG0002257	0.07017	0.4123	0.0301
OG0002258	0.20919	0.5656	0.1163
OG0002259	0.2579	0.4279	0.1114
OG0002260	0.04076	0.4525	0.0185
OG0002262	0.1521	0.3073	0.0482
OG0002263	0.12016	0.8042	0.0986
OG0002266	0.02241	0.4673	0.0106
OG0002269	0.15664	0.4233	0.0666
OG0002273	0.15664	0.4104	0.0659
OG0002275	0.19972	0.391	0.0782
OG0002276	0.01517	0.2925	0.0044
OG0002280	0.31153	0.4976	0.1646
OG0002286	0.25965	0.3879	0.1009
OG0002291	0.11267	140.216	1.4902
OG0002293	0.05458	0.3887	0.0213
OG0002294	0.14704	0.5804	0.0899
OG0002297	0.06639	0.3974	0.0264
OG0002300	0.305	0.6606	0.1985
OG0002301	0.21678	0.8281	0.1778
OG0002303	0.03855	0.5342	0.0207
OG0002305	0.01879	0.63	0.0117
OG0002306	0.05594	0.5538	0.0312
OG0002307	0.06694	0.488	0.0325
OG0002308	0.19982	0.6843	0.1372
OG0002309	0.11478	0.6078	0.0678
OG0002310	0.00557	0.324	0.0018
OG0002312	0.16981	0.6282	0.1055
OG0002313	0.07142	0.516	0.0368
OG0002314	0.08375	0.4533	0.0375
OG0002317	0.07753	0.3332	0.0259
OG0002318	0.09383	0.478	0.0449
OG0002319	0.07158	0.6028	0.043
OG0002320	0.0027	0.4072	0.0011
OG0002321	0.11513	0.3358	0.0383
OG0002323	0.11366	0.6896	0.0785
OG0002324	0.24047	0.3313	0.0795
OG0002325	0.21884	0.3286	0.0736
OG0002326	0.03604	0.9779	0.0362
OG0002327	0.09654	0.3999	0.0384
OG0002328	0.20736	0.522	0.1089
OG0002330	0.08383	0.747	0.0632
OG0002332	0.1069	0.294	0.0314
OG0002336	0.26484	0.4394	0.118
OG0002341	0.03446	0.3865	0.0133
OG0002343	0.20664	0.4373	0.0898
OG0002344	0.06034	0.5345	0.0323
OG0002347	0.09486	0.2673	0.0254
OG0002348	0.17074	0.1811	0.0309
OG0002351	0.09287	0.7424	0.069
OG0002352	0.04726	81.4164	0.1741
OG0002353	0.20741	0.5787	0.1212
OG0002356	0.1002	0.4191	0.0425
OG0002359	1.31251	0.3097	0.4027
OG0002361	0.07749	0.3652	0.0283
OG0002362	0.17044	0.6333	0.1071
OG0002363	0.10541	0.216	0.0219
OG0002364	0.01742	1.1972	0.0209
OG0002365	0.1383	0.4946	0.0757
OG0002366	0.83895	0.3211	0.2677
OG0002367	0.13828	0.5248	0.0726
OG0002369	0.09057	0.6317	0.0572
OG0002370	0.14732	1.1764	0.1817
OG0002371	0.17837	0.9178	0.1735
OG0002372	0.13359	0.573	0.0754
OG0002374	0.183	0.5467	0.0986
OG0002375	0.2709	0.4874	0.1322
OG0002376	0.33824	0.4201	0.1432
OG0002377	0.11847	0.6401	0.0889
OG0002382	0.23659	0.3893	0.0924
OG0002383	0.00798	0.3738	0.003
OG0002384	0.12121	0.568	0.0745
OG0002385	0.06209	0.4184	0.026
OG0002386	0.76657	0.5596	0.4365
OG0002389	0.04405	0.3144	0.0138
OG0002390	0.076	0.4167	0.0316
OG0002393	0.23465	0.29	0.0676
OG0002394	0.14086	0.4196	0.064
OG0002395	0.15294	0.5199	0.083
OG0002396	0.07786	0.33	0.0263
OG0002397	0.1043	0.4816	0.0504
OG0002399	0.33273	0.4402	0.1458
OG0002400	0.20934	0.2945	0.0645
OG0002401	0.04396	0.695	0.0303
OG0002403	0.11197	0.4101	0.0458
OG0002404	0.04003	0.7105	0.0284
OG0002408	0.14506	0.5348	0.0804
OG0002410	0.07351	0.5404	0.0398
OG0002412	0.09846	0.6814	0.0672
OG0002414	0.2563	1.0331	0.265
OG0002415	0.29805	0.8642	0.2598
OG0002416	0.03636	0.8825	0.032
OG0002418	0.0701	0.4503	0.0314
OG0002419	0.02064	0.4222	0.0087
OG0002420	0.08049	0.2824	0.0221
OG0002421	0.01263	1.0445	0.0132
OG0002422	0.07155	0.4873	0.0366
OG0002425	0.30411	0.5221	0.1605
OG0002426	0.27982	0.2942	0.0821
OG0002427	0.19141	0.7837	0.1549
OG0002428	0.02544	0.6192	0.0157
OG0002430	0.01619	0.2538	0.0041
OG0002431	0.08779	0.7652	0.0671
OG0002432	0.12294	0.656	0.0839
OG0002434	0.08329	0.6036	0.0507
OG0002435	0.15013	0.3529	0.0537
OG0002436	0.59209	0.3875	0.2323
OG0002438	0.08693	0.5277	0.0491
OG0002439	0.0311	0.7136	0.023
OG0002440	0.03804	0.6957	0.0265
OG0002444	0.05179	0.8429	0.0439
OG0002447	0.18883	0.6096	0.1171
OG0002450	0.29593	0.2675	0.0789
OG0002451	0.17215	0.4679	0.0795
OG0002453	0.06631	0.6902	0.0459
OG0002454	0.19439	0.4882	0.0962
OG0002455	0.11441	0.2093	0.0252
OG0002457	0.17225	0.6589	0.1127
OG0002458	0.12345	0.3711	0.0463
OG0002459	0.05823	0.6738	0.0396
OG0002461	0.02414	0.3634	0.0088
OG0002462	0.02198	0.4603	0.0101
OG0002463	0.18281	0.6755	0.1241
OG0002466	0.10255	0.4041	0.0419
OG0002469	0.18283	0.4984	0.0948
OG0002471	0.11429	0.1594	0.0182
OG0002473	0.15514	133.605	1.5834
OG0002475	0.11647	0.3768	0.0438
OG0002478	0.11585	0.6862	0.0808
OG0002479	0.09026	0.3124	0.0285
OG0002481	0.02669	0.2497	0.0067
OG0002482	0.13306	0.5507	0.0782
OG0002483	0.3899	0.3213	0.1253
OG0002486	0.75029	0.5002	0.3756
OG0002487	0.01837	0.1905	0.0035
OG0002488	0.01169	0.4412	0.0052
OG0002489	0.02167	0.5532	0.012
OG0002492	0.15652	0.9323	0.148
OG0002493	0.16047	0.4891	0.0847
OG0002494	0.07312	0.331	0.0245
OG0002495	0.02254	0.2304	0.0052
OG0002498	0.09188	0.4117	0.0385
OG0002499	1.15046	0.1984	0.2269
OG0002500	0.05164	0.3401	0.0184
OG0002501	0.0753	0.411	0.0308
OG0002502	0.17122	0.4185	0.0968
OG0002504	0.01849	0.2758	0.0051
OG0002505	0.22403	0.2992	0.0688
OG0002506	0.25534	0.3439	0.0863
OG0002507	0.35309	0.4878	0.1939
OG0002508	0.05973	0.4282	0.0258
OG0002509	0.36007	0.4965	0.1809
OG0002512	0.17015	0.4368	0.0745
OG0002513	0.21221	0.5542	0.117
OG0002514	0.02997	0.6525	0.0194
OG0002515	0.11457	0.3248	0.037
OG0002516	0.09475	0.3851	0.0366
OG0002517	0.41723	0.7438	0.3157
OG0002519	0.0641	0.5124	0.0326
OG0002520	0.43019	0.6079	0.2614
OG0002521	0.14347	0.6736	0.103
OG0002524	0.24075	0.4479	0.1113
OG0002527	0.14253	0.5064	0.0736
OG0002528	0.04318	0.4004	0.0173
OG0002531	0.0702	1.5673	0.9714
OG0002532	0.74288	0.444	0.3313
OG0002533	0.18822	0.3879	0.0721
OG0002534	0.01786	0.4692	0.0084
OG0002537	0.0001	0.3398	0
OG0002538	0.27478	0.4884	0.1341
OG0002539	0.12991	0.4344	0.0569
OG0002540	0.10126	0.7376	0.0781
OG0002541	0.09262	0.5472	0.0507
OG0002542	0.27166	0.5144	0.1438
OG0002543	0.15189	0.4833	0.0735
OG0002544	0.03799	0.6769	0.0256
OG0002545	0.07771	1.0157	0.0789
OG0002546	0.0915	0.626	0.0571
OG0002547	0.02126	0.6991	0.0149
OG0002548	0.15599	0.4414	0.069
OG0002549	0.24261	0.3889	0.0946
OG0002550	0.09103	0.323	0.0294
OG0002551	0.01737	0.3231	0.0056
OG0002552	0.25325	0.6524	0.1643
OG0002553	0.1296	0.5736	0.0745
OG0002554	0.17745	0.6732	0.1194
OG0002555	0.18831	0.5097	0.0963
OG0002556	0.05587	0.2929	0.0163
OG0002557	0.05799	0.6308	0.0366
OG0002559	0.06817	0.428	0.0292
OG0002560	0.01489	0.2473	0.0037
OG0002562	0.26732	0.558	0.1482
OG0002563	0.0001	0.2549	0
OG0002565	0.11155	0.6189	0.0682
OG0002566	0.02043	0.4431	0.009
OG0002567	0.21627	0.4049	0.0902
OG0002568	0.04609	0.5859	0.0271
OG0002569	0.11465	0.3304	0.0373
OG0002570	0.08941	0.6306	0.0564
OG0002571	0.12187	0.6272	0.0748
OG0002574	0.11982	0.4255	0.0502
OG0002576	0.09591	0.8948	0.0861
OG0002578	0.0476	0.4304	0.0204
OG0002579	0.04256	0.6234	0.0266
OG0002582	0.0001	0.1858	0
OG0002583	0.01478	0.4496	0.0067
OG0002587	0.14987	0.1966	0.0286
OG0002588	0.01405	0.3403	0.0048
OG0002591	0.22803	0.4606	0.1055
OG0002593	0.02121	0.736	0.0156
OG0002594	0.06963	0.8476	0.0587
OG0002595	0.03387	0.3418	0.011
OG0002596	0.04909	0.3476	0.0171
OG0002597	0.01176	0.701	0.0084
OG0002598	0.07976	0.5155	0.0412
OG0002599	0.05169	0.5104	0.0263
OG0002600	0.15271	0.2914	0.0446
OG0002601	0.09538	0.674	0.065
OG0002605	0.04046	0.3641	0.0147
OG0002606	0.16995	0.668	0.1138
OG0002607	0.10997	0.9988	0.1096
OG0002610	0.09491	0.4206	0.0393
OG0002611	0.13967	0.3878	0.054
OG0002612	0.0281	0.4076	0.0115
OG0002613	0.06829	0.8495	0.0586
OG0002614	0.15596	1.3116	0.2064
OG0002615	0.21693	0.3741	0.081
OG0002616	0.03292	0.2878	0.0094
OG0002618	0.5718	0.3024	0.1719
OG0002619	0.09492	0.4043	0.0382
OG0002620	0.07534	0.7927	0.0598
OG0002622	0.01227	0.4758	0.0058
OG0002624	0.17801	0.5556	0.0975
OG0002625	0.17446	0.5893	0.1035
OG0002626	0.11758	0.5577	0.0656
OG0002628	0.069	0.4461	0.0308
OG0002630	0.09824	0.3272	0.0321
OG0002631	0.03452	0.7983	0.0275
OG0002632	0.31586	0.8606	0.2738
OG0002633	0.19193	0.3442	0.0777
OG0002634	0.28914	0.4652	0.1345
OG0002636	0.25258	0.3156	0.0794
OG0002637	0.10495	0.3209	0.0363
OG0002638	0.10759	0.4028	0.0435
OG0002639	0.01591	0.4416	0.007
OG0002640	0.20236	0.4374	0.0907
OG0002641	0.07022	0.3571	0.0249
OG0002642	0.22737	0.3466	0.0792
OG0002643	0.00953	0.6506	0.0062
OG0002645	0.08228	0.5836	0.0484
OG0002647	0.50846	0.6526	0.3285
OG0002650	0.00529	0.5947	0.0031
OG0002653	0.11079	0.7711	0.0877
OG0002654	0.0847	0.3083	0.026
OG0002655	0.07809	0.5386	0.042
OG0002658	0.11506	1.1363	0.1318
OG0002660	0.1579	0.4248	0.0683
OG0002661	0.07571	0.4388	0.0332
OG0002663	0.0825	0.2161	0.0178
OG0002664	0.03128	0.3477	0.011
OG0002665	0.14559	0.454	0.0663
OG0002668	0.02741	0.3679	0.0101
OG0002671	0.31728	0.6955	0.2262
OG0002672	0.28476	0.5293	0.1518
OG0002673	0.01045	0.3578	0.0037
OG0002674	0.08532	2.5831	0.4878
OG0002676	0.03673	0.8359	0.0305
OG0002677	0.02652	0.6127	0.0163
OG0002680	0.05136	0.5228	0.0269
OG0002681	0.00474	0.6025	0.0028
OG0002684	0.22582	0.4799	0.1083
OG0002687	0.0877	0.8271	0.0726
OG0002688	0.07054	0.4596	0.0325
OG0002691	0.27063	0.9562	0.3379
OG0002693	0.46222	0.3589	0.167
OG0002694	0.05378	0.4253	0.0229
OG0002695	0.0304	0.3307	0.0101
OG0002696	0.21055	0.3275	0.0691
OG0002697	0.0643	0.4964	0.0318
OG0002698	0.0713	0.5557	0.0402
OG0002701	0.16999	0.3266	0.0605
OG0002702	0.17206	0.2918	0.0504
OG0002703	0.15881	0.3176	0.0504
OG0002707	0.05012	0.3701	0.0186
OG0002708	0.04057	0.6464	0.0261
OG0002711	0.09277	0.4092	0.0379
OG0002712	0.10569	0.5567	0.0591
OG0002713	0.01859	0.4165	0.0077
OG0002715	0.0001	0.2325	0
OG0002716	0.13975	0.4472	0.0631
OG0002718	0.07116	0.3778	0.0269
OG0002719	0.27184	0.4962	0.1442
OG0002722	0.21789	0.2285	0.0496
OG0002723	0.09035	0.4975	0.0452
OG0002725	0.02913	0.4135	0.0121
OG0002726	0.02296	0.3367	0.0077
OG0002728	0.01666	0.3062	0.0051
OG0002730	0.08925	0.5682	0.0503
OG0002731	0.1454	0.6351	0.0924
OG0002732	0.14073	0.3858	0.0542
OG0002733	0.13048	0.4074	0.0527
OG0002736	0.00539	0.4807	0.0026
OG0002738	0.14301	0.4584	0.0658
OG0002739	0.10386	0.4151	0.0444
OG0002741	0.59308	0.4184	0.2485
OG0002743	0.03981	0.5507	0.022
OG0002745	0.07243	0.5653	0.0408
OG0002748	0.20499	0.5016	0.1046
OG0002749	0.51833	0.2844	0.1476
OG0002750	0.08327	0.1873	0.0156
OG0002751	0.08613	0.448	0.0394
OG0002752	0.28575	0.4385	0.1254
OG0002753	0.13853	0.4201	0.0587
OG0002754	0.68637	0.5678	0.3945
OG0002755	0.15217	0.4478	0.0678
OG0002756	0.4012	0.4684	0.1906
OG0002757	0.18233	0.4357	0.0799
OG0002758	0.14671	0.3919	0.058
OG0002760	0.11443	0.4505	0.0515
OG0002761	0.08526	0.272	0.0233
OG0002763	0.14979	0.2796	0.0418
OG0002766	0.09676	0.5128	0.0496
OG0002767	0.05632	0.5619	0.0317
OG0002769	0.02555	0.2324	0.0059
OG0002770	0.04795	0.7162	0.0344
OG0002771	0.05656	0.9891	0.0558
OG0002772	0.07737	0.8302	0.0642
OG0002774	0.10692	0.4896	0.0542
OG0002775	0.0589	1.4141	0.0851
OG0002777	0.02921	0.6997	0.0204
OG0002778	0.12895	0.5796	0.075
OG0002779	0.23424	0.4718	0.1138
OG0002781	0.02328	0.301	0.007
OG0002782	0.09502	0.4903	0.048
OG0002783	0.37069	0.8109	0.301
OG0002784	0.40563	1.0655	0.4451
OG0002786	0.31464	0.4295	0.1293
OG0002787	0.0582	0.5146	0.0299
OG0002789	0.19832	0.5256	0.104
OG0002790	0.08448	3.1741	0.4182
OG0002792	0.39665	0.4293	0.1733
OG0002793	0.09018	0.3863	0.0325
OG0002796	0.10134	0.3395	0.0334
OG0002797	0.08017	0.3819	0.0306
OG0002799	0.28342	0.7526	0.2142
OG0002800	0.26672	0.457	0.122
OG0002801	0.12887	0.5005	0.0665
OG0002803	0.0827	0.4177	0.0347
OG0002804	0.23674	0.3322	0.0735
OG0002805	0.09104	0.787	0.0721
OG0002806	0.37221	0.4369	0.162
OG0002807	0.13341	0.2599	0.0348
OG0002809	0.12215	0.5269	0.0646
OG0002810	0.11252	0.5198	0.0583
OG0002812	0.08135	0.7746	0.0648
OG0002817	0.32184	0.3082	0.104
OG0002818	0.11748	0.4498	0.0526
OG0002820	0.15537	0.2621	0.0407
OG0002821	0.04103	0.4591	0.0188
OG0002822	0.03275	0.2293	0.0075
OG0002824	0.05354	0.453	0.0243
OG0002825	0.3707	0.2511	0.0934
OG0002826	0.24209	0.6145	0.1484
OG0002827	0.01091	0.9681	0.0106
OG0002828	0.03945	0.9892	0.0403
OG0002830	0.05532	0.3957	0.0219
OG0002831	0.01937	0.5612	0.011
OG0002832	0.10874	0.4316	0.0469
OG0002834	0.11171	0.3907	0.0435
OG0002836	0.13737	0.625	0.0858
OG0002837	0.24934	0.2824	0.0692
OG0002838	0.10078	0.4456	0.0448
OG0002839	0.04494	0.3619	0.0162
OG0002840	0.03541	0.4214	0.015
OG0002841	0.07241	0.5001	0.0357
OG0002842	0.08527	0.4995	0.0427
OG0002843	0.05019	0.8439	0.0423
OG0002844	0.06953	0.8539	0.0596
OG0002845	0.01555	0.3942	0.0061
OG0002846	0.00444	0.3338	0.0015
OG0002849	0.12649	0.5017	0.0633
OG0002851	0.0334	0.6841	0.0224
OG0002853	0.12867	0.5325	0.0703
OG0002855	0.37713	0.6438	0.2404
OG0002858	0.08418	0.5289	0.0446
OG0002860	0.06857	0.47	0.0323
OG0002861	0.02586	0.6798	0.0176
OG0002862	0.22163	0.3618	0.0825
OG0002863	0.09724	0.5333	0.0501
OG0002864	0.31489	0.7604	0.2354
OG0002865	0.20059	0.2253	0.0497
OG0002867	0.08	0.5117	0.0414
OG0002868	0.06406	0.5239	0.0335
OG0002869	0.00589	0.4262	0.0025
OG0002871	1.22699	0.2808	0.337
OG0002872	0.0423	0.5963	0.0253
OG0002873	0.06653	0.4133	0.0274
OG0002875	0.11766	0.4995	0.0587
OG0002876	0.08305	0.375	0.0312
OG0002877	0.13952	0.3162	0.0437
OG0002880	0.07425	0.4379	0.0325
OG0002881	0.43097	0.6728	0.3055
OG0002882	0.12242	0.4839	0.0592
OG0002884	0.25111	0.4334	0.1092
OG0002887	0.12437	0.656	0.0842
OG0002888	0.35235	0.3898	0.1386
OG0002889	0.62174	0.577	0.3573
OG0002890	0.1321	0.2292	0.0308
OG0002891	0.00982	0.2196	0.0022
OG0002893	0.58333	0.5658	0.3424
OG0002894	0.13359	0.4318	0.0578
OG0002895	0.18102	0.2734	0.0509
OG0002896	0.44151	0.2439	0.1172
OG0002898	0.07971	0.6109	0.0486
OG0002899	0.22102	0.3074	0.0686
OG0002900	0.10042	0.2958	0.0292
OG0002901	0.07241	0.4074	0.0294
OG0002902	0.03982	0.7437	0.0292
OG0002903	0.05508	0.6269	0.0349
OG0002904	0.032	1.0782	0.0339
OG0002906	0.09233	0.5834	0.054
OG0002907	0.05621	0.3625	0.0204
OG0002908	0.13021	0.1513	0.0197
OG0002910	0.25343	0.3687	0.1026
OG0002911	0.12711	0.6481	0.0804
OG0002912	0.18219	0.2589	0.0471
OG0002913	0.04444	0.3074	0.0141
OG0002914	0.01295	0.2998	0.0039
OG0002915	0.05149	0.796	0.0439
OG0002916	0.01129	0.8381	0.0095
OG0002917	0.06018	0.3822	0.023
OG0002918	0.13485	0.4551	0.065
OG0002919	0.92589	0.4076	0.3798
OG0002921	0.31154	0.5442	0.2164
OG0002922	0.04248	0.4287	0.0182
OG0002923	0.19102	0.7985	0.1534
OG0002926	0.34863	0.5175	0.1802
OG0002928	0.19945	0.2523	0.0502
OG0002930	0.05479	0.4467	0.0244
OG0002931	0.24263	0.3735	0.0899
OG0002935	0.08084	0.3965	0.032
OG0002936	0.08634	0.397	0.0344
OG0002937	0.13458	0.6068	0.0811
OG0002938	0.1334	0.4094	0.0634
OG0002940	0.18223	0.4201	0.0763
OG0002945	0.09864	0.3252	0.0322
OG0002946	1.63388	0.1339	0.2219
OG0002947	0.23661	0.386	0.0904
OG0002950	0.23945	2.3535	0.6714
OG0002951	0.24018	0.3804	0.0902
OG0002952	0.08873	0.4422	0.041
OG0002953	0.01677	1.0018	0.0167
OG0002954	0.60235	0.2438	0.1506
OG0002955	0.20119	0.3488	0.071
OG0002956	0.10765	0.3591	0.0387
OG0002957	0.03228	0.3407	0.011
OG0002958	0.383	0.5326	0.2156
OG0002959	0.03867	0.7193	0.0277
OG0002960	0.1365	0.1662	0.0225
OG0002961	0.0409	0.4341	0.0178
OG0002962	0.04844	0.1969	0.0095
OG0002963	0.14665	0.3878	0.0562
OG0002964	0.15554	0.3738	0.0589
OG0002965	0.04361	0.3626	0.0158
OG0002966	0.07134	0.4326	0.0308
OG0002968	0.25732	0.5014	0.1291
OG0002969	0.05053	0.4206	0.0213
OG0002970	0.05855	0.5131	0.03
OG0002971	0.06462	0.4563	0.0297
OG0002972	0.08385	0.5708	0.0471
OG0002973	0.19859	0.221	0.0448
OG0002977	0.10465	0.2662	0.0274
OG0002978	0.24997	0.7125	0.184
OG0002979	0.05596	84.5056	1.5956
OG0002981	0.07877	0.4617	0.036
OG0002982	0.11652	0.7001	0.1856
OG0002983	0.07495	0.7158	0.0537
OG0002984	0.05974	0.3886	0.0246
OG0002985	0.27141	0.3866	0.1052
OG0002986	0.01056	0.3696	0.0039
OG0002988	0.15588	0.3942	0.0642
OG0002990	0.04805	0.6977	0.0339
OG0002991	0.26902	0.4168	0.1209
OG0002992	0.19066	0.3877	0.0753
OG0002993	0.01634	0.4977	0.0081
OG0002995	0.16211	0.887	0.1447
OG0002998	0.05107	0.4367	0.022
OG0002999	0.06453	0.588	0.038
OG0003003	0.0662	0.5429	0.0367
OG0003004	0.42119	0.534	0.2244
OG0003005	0.03394	0.5142	0.0175
OG0003007	0.12979	0.4062	0.0526
OG0003008	0.03741	0.9071	0.034
OG0003010	0.46718	0.4979	0.2302
OG0003011	0.24982	0.6953	0.1737
OG0003013	0.36057	0.6093	0.2188
OG0003014	0.17068	0.5819	0.1007
OG0003015	0.08519	0.2443	0.021
OG0003020	0.06576	0.3085	0.0202
OG0003021	1.72783	0.1683	0.2976
OG0003022	0.00424	0.6177	0.0026
OG0003023	0.20205	0.3609	0.0728
OG0003024	0.0419	0.7977	0.0331
OG0003025	0.0782	0.4129	0.0321
OG0003027	0.00582	0.1875	0.0011
OG0003029	0.1102	0.392	0.043
OG0003030	0.28117	0.4621	0.1299
OG0003034	0.12569	0.3307	0.0392
OG0003035	0.05546	0.6522	0.0366
OG0003037	0.09599	0.3527	0.0338
OG0003038	0.09184	0.5534	0.0511
OG0003040	0.06665	0.3792	0.0253
OG0003041	0.09932	0.3019	0.0298
OG0003045	0.06463	0.5667	0.0368
OG0003046	0.18821	0.4455	0.0841
OG0003047	0.02836	0.4092	0.0116
OG0003048	0.0001	0.1412	0
OG0003052	0.07171	0.3592	0.0258
OG0003053	0.2613	0.365	0.0949
OG0003054	0.20588	0.4446	0.0915
OG0003055	0.02152	0.1773	0.0038
OG0003057	0.01505	0.3416	0.0051
OG0003058	0.41397	0.3825	0.1589
OG0003059	0.30736	0.5008	0.1535
OG0003060	0.03094	0.3524	0.0109
OG0003061	0.04178	0.3414	0.0141
OG0003064	0.03301	0.3118	0.0103
OG0003065	0.34002	0.3365	0.1148
OG0003066	0.2257	0.4121	0.0935
OG0003067	0.08888	0.3197	0.0283
OG0003068	0.48479	0.3345	0.1618
OG0003071	0.05515	0.3898	0.0217
OG0003077	0.03521	0.3242	0.0114
OG0003078	0.02792	0.4964	0.0139
OG0003079	0.11739	0.4006	0.047
OG0003080	0.08228	0.5823	0.0477
OG0003081	0.06792	0.5812	0.0397
OG0003082	0.03267	0.4797	0.0157
OG0003083	0.02632	0.6826	0.0179
OG0003084	0.02268	0.4081	0.0093
OG0003085	0.03864	0.6456	0.0248
OG0003086	0.04883	0.5163	0.0253
OG0003087	0.02044	0.4657	0.0098
OG0003088	0.02564	0.2465	0.0063
OG0003092	0.01458	0.4703	0.0068
OG0003094	0.02228	0.2937	0.0065
OG0003095	0.12192	0.75	0.0907
OG0003096	0.07982	0.5758	0.0464
OG0003097	0.12023	0.6175	0.0746
OG0003098	0.06362	0.5784	0.037
OG0003099	0.03836	0.367	0.0141
OG0003100	0.0539	0.3309	0.0179
OG0003101	0.07642	0.5311	0.0406
OG0003102	0.05555	0.141	0.0078
OG0003104	0.31772	0.5655	0.1795
OG0003105	0.03362	0.6082	0.0204
OG0003106	0.18127	0.3765	0.0682
OG0003109	0.05851	0.4145	0.0244
OG0003110	0.01632	0.475	0.0078
OG0003111	0.04884	0.6932	0.0336
OG0003112	0.1732	0.4883	0.0856
OG0003114	0.18236	0.331	0.0617
OG0003157	0.03141	0.5191	0.0163
OG0003158	0.06733	0.452	0.0306
OG0003160	0.10451	0.1345	0.0141
OG0003165	0.12571	0.3853	0.0485
OG0003166	0.15682	0.2177	0.0343
OG0003168	0.25341	0.5327	0.1351
OG0003169	0.36893	0.3338	0.1234
OG0003170	0.18031	0.2301	0.0415
OG0003173	0.34926	0.5478	0.1939
OG0003175	0.17805	0.2559	0.0471
OG0003176	0.04181	0.4726	0.0201
OG0003177	0.02814	0.589	0.0165
OG0003178	0.26785	0.5313	0.1471
OG0003179	0.1271	0.3511	0.0447
OG0003180	0.04713	0.4374	0.0207
OG0003181	0.08121	0.4814	0.0386
OG0003182	0.31031	0.3024	0.0953
OG0003183	0.05193	0.2467	0.013
OG0003184	0.11842	0.377	0.0463
OG0003185	0.1526	0.2998	0.0457
OG0003186	0.19468	0.3518	0.0685
OG0003187	0.30316	0.393	0.1191
OG0003190	0.07355	0.4763	0.035
OG0003191	0.34304	0.2966	0.1029
OG0003192	0.09643	0.2545	0.0258
OG0003194	0.15652	0.3984	0.0621
OG0003196	0.06595	0.7535	0.0532
OG0003197	0.46494	0.7422	0.3419
OG0003199	0.38617	0.3312	0.1299
OG0003200	0.04354	0.482	0.0209
OG0003203	0.0289	0.2195	0.0064
OG0003205	0.12476	0.3651	0.0457
OG0003206	0.06124	0.3281	0.0209
OG0003207	0.07135	0.1338	0.0098
OG0003208	0.12645	0.4076	0.0513
OG0003218	0.21917	0.2835	0.0633
OG0003220	0.14605	0.6465	0.094
OG0003221	0.0132	0.2594	0.0034
OG0003222	0.10275	0.502	0.0513
OG0003223	0.07963	1.0514	0.0822
OG0003224	0.27951	0.4293	0.1191
OG0003226	0.12782	0.3249	0.0414
OG0003227	0.01839	0.4449	0.0083
OG0003228	0.03421	0.3459	0.0118
OG0003229	0.08831	0.3022	0.0267
OG0003230	0.12094	0.372	0.045
OG0003232	0.19769	0.4741	0.0957
OG0003233	0.60152	0.3995	0.2449
OG0003234	0.09968	0.6211	0.0619
OG0003239	0.03042	0.4077	0.0123
OG0003240	0.26585	0.3456	0.0918
OG0003242	0.10758	0.1434	0.0154
OG0003244	0.05042	0.4603	0.0232
OG0003245	0.09062	0.3861	0.0349
OG0003252	0.27633	0.5477	0.1531
OG0003257	0.19273	0.5289	0.1026
OG0003258	0.08779	0.5707	0.0495
OG0003259	0.02837	0.2058	0.0059
OG0003260	0.13158	0.2688	0.0429
OG0003261	0.10571	0.4283	0.0456
OG0003262	0.00352	0.6723	0.0024
OG0003264	0.0633	0.4756	0.0301
OG0003266	0.05365	0.4476	0.0246
OG0003267	0.03911	0.3941	0.0154
OG0003268	0.06195	0.4265	0.0264
OG0003269	0.07191	0.4011	0.0289
OG0003270	0.15483	0.478	0.0778
OG0003271	0.09138	0.4102	0.0375
OG0003274	0.18462	0.48	0.0904
OG0003275	0.14243	0.3908	0.0575
OG0003278	0.2705	0.4327	0.1167
OG0003280	0.04705	0.5885	0.0277
OG0003283	0.12061	0.3456	0.0411
OG0003284	0.02904	0.3672	0.0106
OG0003286	0.04376	0.315	0.0146
OG0003288	0.09719	0.3414	0.0347
OG0003290	0.0001	0.4187	0
OG0003291	0.2085	0.2817	0.059
OG0003292	0.05293	0.5234	0.0278
OG0003293	0.12213	0.5512	0.0676
OG0003294	0.03588	0.4912	0.0176
OG0003295	0.07499	0.428	0.0321
OG0003296	0.15969	0.3456	0.0552
OG0003298	0.30879	0.2972	0.0923
OG0003299	0.13212	0.3403	0.0484
OG0003300	0.05132	0.4416	0.0228
OG0003301	0.10931	0.5733	0.0639
OG0003303	0.03263	0.433	0.0141
OG0003304	0.05189	0.3668	0.019
OG0003305	0.28483	0.8272	0.2062
OG0003306	0.0393	0.3636	0.0143
OG0003307	0.05607	0.3208	0.018
OG0003308	0.01804	0.4532	0.0082
OG0003309	0.27657	0.7033	0.1944
OG0003310	0.0752	0.5439	0.0405
OG0003311	0.03201	0.2257	0.0072
OG0003313	0.01828	0.2366	0.0043
OG0003315	0.07057	0.3718	0.0262
OG0003316	0.18902	0.3044	0.0599
OG0003318	0.11092	0.8655	0.0966
OG0003321	0.20861	0.5737	0.1191
OG0003322	0.13755	0.7376	0.1033
OG0003323	0.28819	0.2973	0.0944
OG0003324	0.02722	0.4369	0.0119
OG0003328	0.08643	0.1826	0.0158
OG0003330	0.2639	0.546	0.1426
OG0003331	0.17819	0.4319	0.0767
OG0003332	0.10961	0.4238	0.0464
OG0003333	0.1422	0.4332	0.0618
OG0003334	0.03603	0.2744	0.01
OG0003336	0.12602	0.3369	0.0424
OG0003337	0.08412	0.8822	0.0748
OG0003338	0.20821	0.3803	0.0794
OG0003344	0.07836	0.3421	0.0273
OG0003346	0.06456	0.3272	0.0213
OG0003347	0.10233	0.5963	0.0609
OG0003348	0.23687	0.5621	0.1345
OG0003350	0.85096	0.3349	0.2807
OG0003352	0.06001	0.4124	0.0247
OG0003353	0.04179	0.5812	0.0243
OG0003354	0.19607	0.4233	0.0861
OG0003355	0.17949	0.2102	0.0378
OG0003356	0.52412	0.4779	0.2544
OG0003357	0.02492	0.3046	0.0076
OG0003358	0.46967	0.6185	0.2867
OG0003359	0.04144	0.5585	0.0234
OG0003360	0.4022	0.3752	0.1516
OG0003361	0.02647	0.9616	0.0256
OG0003367	0.04291	0.6127	0.0263
OG0003368	0.06587	0.7899	0.0542
OG0003369	0.20027	0.1747	0.035
OG0003372	0.23384	0.4032	0.0958
OG0003375	0.24688	0.2524	0.064
OG0003376	0.03986	0.403	0.0161
OG0003377	0.40922	0.3717	0.1521
OG0003383	0.31403	0.7441	0.2347
OG0003385	0.09247	0.3703	0.0338
OG0003390	0.07159	0.4428	0.0316
OG0003391	0.15959	0.2668	0.0439
OG0003394	0.04506	0.4305	0.0196
OG0003396	0.08974	0.6598	0.0604
OG0003397	0.11963	0.5486	0.0648
OG0003398	0.0119	0.2621	0.0031
OG0003401	0.16599	0.8146	0.1372
OG0003402	0.25463	0.3982	0.1009
OG0003403	0.29994	0.5552	0.1665
OG0003404	0.03964	0.4731	0.0186
OG0003406	0.25543	0.5084	0.1303
OG0003412	0.40811	0.3026	0.1226
OG0003413	0.15895	0.394	0.0625
OG0003414	0.21138	0.4491	0.0958
OG0003415	0.03335	0.508	0.017
OG0003416	0.18078	0.187	0.0362
OG0003417	0.06152	0.1382	0.0086
OG0003418	0.23425	0.7077	0.1722
OG0003420	0.11408	0.5297	0.0605
OG0003421	0.0444	0.3534	0.0157
OG0003422	0.29872	0.6737	0.2037
OG0003423	0.18584	0.335	0.062
OG0003424	0.01102	0.2571	0.0029
OG0003425	0.04043	0.2958	0.0119
OG0003426	0.0001	0.3482	0
OG0003427	0.06489	0.5173	0.0339
OG0003432	0.34172	0.4452	0.153
OG0003433	0.19788	0.2853	0.0564
OG0003434	0.10464	0.3674	0.0384
OG0003436	0.15853	0.3219	0.051
OG0003437	0.06792	0.3135	0.0213
OG0003438	0.09873	0.4661	0.046
OG0003441	0.01994	0.4515	0.009
OG0003443	0.0512	0.4393	0.0225
OG0003445	0.06405	0.378	0.0242
OG0003446	0.10459	0.537	0.0565
OG0003454	0.1554	0.217	0.034
OG0003465	0.09518	0.4312	0.0411
OG0003466	0.07605	0.4377	0.0334
[truncated: 5,444 more rows]

## Sheet: M0_OutlierLoci
Showing genes with omega (dN/dS) > 1 across the virilis group in the M0 test.
Genename	omega	Dmelanogaster_ortholog
OG0000049	1.71538	Rim
OG0000127	1.17683	CG34129
OG0000149	1.27745	lap
OG0000193	1.03062	Pif1B
OG0000279	1.13832	lva
OG0000300	1.43928	MsR2
OG0000494	1.07197	-
OG0000510	1.12999	ry
OG0000564	1.08076	FASN2
OG0000586	1.06842	Mef2
OG0000654	1.78331	Or2a
OG0000760	1.21762	Svil
OG0001026	2.10273	Sec16
OG0001123	1.67699	CG15005
OG0001496	1.09072	awd
OG0002251	2.07258	CG15865
OG0002359	1.31251	uncharacterized protein LOC26530883
OG0002499	1.15046	MED26
OG0002871	1.22699	CG15005
OG0002946	1.63388	Blm
OG0003021	1.72783	CG30015
OG0003536	1.36744	CG14200
OG0003822	1.2047	uncharacterized LOC6634675
OG0003847	1.20535	lgs
OG0004028	1.76846	modSP
OG0004220	1.06963	CG44434
OG0004762	3.48322	Dhc36C
OG0005033	1.05722	-
OG0005252	1.02004	CheA7a
OG0005817	1.6484	Hen1
OG0005956	2.1805	Lk6
OG0006014	1.12345	-
OG0006756	1.49062	azot
OG0007665	2.25788	CG1463
OG0010597	1.50967	Opbp
OG0010775	1.22378	CG6409
OG0011134	1.0585	-
OG0011798	1.52526	dnc
OG0012738	1.97422	-
