# Supplementary material for: Divergence and introgression among the virilis group of Drosophila
Source: Evol Lett. 2022 Nov 28;6(6):537–51. doi: 10.1002/evl3.301 (PMC9783487; doi:10.1002/evl3.301)
Supplement: Supplementary file 8 — Supplement Material [file EVL3-6-537-s005.xlsx]

## Sheet: Sheet2
Null model	Autosome					X chromosome
Pairs	Theta A	Theta B	Tau A	Tau B	lnL	Theta A	Theta B	Tau A	Tau B	lnL
D. montana - D. lacicola	0.017	0.005	0.011	0.002	-673371	0.016	0.005	0.012	0.005	-743320
D. flavomontana - D. borealis	0.016	0.005	0.013	0.005	-751165	0.016	0.005	0.013	0.006	-791487
D. kanekoi - D. ezoana	0.016	0.013	0.012	0.008	-857116	0.018	0.032	0.012	0.008	-901898
D. novamexicana - D. americana	0.012	0.003	0.008	0.003	-564230	0.012	0.002	0.0079	0.003	-530892

## Sheet: Sheet1
Gene flow model - SIM2	Autosome									X chromosome
Pairs	Theta A	Theta B	Tau A	Tau B	Theta A	Theta B	M12	M21	lnL	Theta A	Theta B	Tau A	Tau B	Theta A	Theta B	M12	M21	lnL
D. montana - D. lacicola	0.017	0.005	0.011	0.002	0.95	0.95	0.045	0.026	-673371	0.016	0.005	0.012	0.005	0.95	0.95	0.064	0.015	-743320
D. flavomontana - D. borealis	0.016	0.005	0.013	0.005	0.95	0.95	0.076	0.08	-751165	0.016	0.005	0.013	0.006	0.95	0.95	0.095	0.039	-791487
D. kanekoi - D. ezoana	0.016	0.011	0.012	0.009	0.901	0.902	0.046	0.059	-857113	0.017	0.041	0.012	0.007	0.951	0.951	0.353	0.351	-901894
D. novamexicana - D. americana	0.012	0.003	0.008	0.003	0.95	0.95	0.086	0	-564230	0.012	0.003	0.008	0.002	0.036	0.496	0	0.093	-530948
